# Supplementary material for: Behavioural evidence for segments as subordinate units in Chinese spoken word production: The form-preparation paradigm revisited
Source: PLoS One. 2019 Nov 27;14(11):e0225718. doi: 10.1371/journal.pone.0225718 (PMC6880989; doi:10.1371/journal.pone.0225718)
Supplement: S1 Data — (XLSX) [file pone.0225718.s001.xlsx]

## Sheet: S3 Data
exp	subj	pic	block	trial	ACC	RT	invRT	context	cond	cyc	ord
exp1	s01	mp074	1	1	1	529	-1.89036	onset_pred	cond4	cyc1	blk1
exp1	s01	mp022	1	2	1	517	-1.93424	onset_pred	cond4	cyc1	blk1
exp1	s01	mp070	1	3	1	633	-1.57978	onset_pred	cond4	cyc1	blk1
exp1	s01	mp074	1	4	1	673	-1.48588	onset_pred	cond4	cyc2	blk1
exp1	s01	mp025	1	5	1	657	-1.52207	onset_pred	cond4	cyc1	blk1
exp1	s01	mp022	1	6	1	597	-1.67504	onset_pred	cond4	cyc2	blk1
exp1	s01	mp025	1	7	1	654	-1.52905	onset_pred	cond4	cyc2	blk1
exp1	s01	mp070	1	8	1	647	-1.5456	onset_pred	cond4	cyc2	blk1
exp1	s01	mp022	1	9	M	454	-2.20264	onset_pred	cond4	cyc3	blk1
exp1	s01	mp025	1	10	1	652	-1.53374	onset_pred	cond4	cyc3	blk1
exp1	s01	mp074	1	11	1	538	-1.85874	onset_pred	cond4	cyc3	blk1
exp1	s01	mp070	1	12	1	575	-1.73913	onset_pred	cond4	cyc3	blk1
exp1	s01	mp074	1	13	1	631	-1.58479	onset_pred	cond4	cyc4	blk1
exp1	s01	mp022	1	14	1	533	-1.87617	onset_pred	cond4	cyc4	blk1
exp1	s01	mp070	1	15	1	562	-1.77936	onset_pred	cond4	cyc4	blk1
exp1	s01	mp025	1	16	1	630	-1.5873	onset_pred	cond4	cyc4	blk1
exp1	s01	mp074	1	17	1	513	-1.94932	onset_pred	cond4	cyc5	blk1
exp1	s01	mp070	1	18	1	567	-1.76367	onset_pred	cond4	cyc5	blk1
exp1	s01	mp025	1	19	1	707	-1.41443	onset_pred	cond4	cyc5	blk1
exp1	s01	mp022	1	20	1	522	-1.91571	onset_pred	cond4	cyc5	blk1
exp1	s01	mp038	2	1	1	580	-1.72414	onset_pred	cond4	cyc1	blk1
exp1	s01	mp072	2	2	1	548	-1.82482	onset_pred	cond4	cyc1	blk1
exp1	s01	mp039	2	3	1	449	-2.22717	onset_pred	cond4	cyc1	blk1
exp1	s01	mp068	2	4	1	587	-1.70358	onset_pred	cond4	cyc1	blk1
exp1	s01	mp072	2	5	1	584	-1.71233	onset_pred	cond4	cyc2	blk1
exp1	s01	mp038	2	6	1	518	-1.9305	onset_pred	cond4	cyc2	blk1
exp1	s01	mp039	2	7	1	477	-2.09644	onset_pred	cond4	cyc2	blk1
exp1	s01	mp072	2	8	1	505	-1.9802	onset_pred	cond4	cyc3	blk1
exp1	s01	mp068	2	9	1	549	-1.82149	onset_pred	cond4	cyc2	blk1
exp1	s01	mp038	2	10	1	539	-1.85529	onset_pred	cond4	cyc3	blk1
exp1	s01	mp039	2	11	1	516	-1.93798	onset_pred	cond4	cyc3	blk1
exp1	s01	mp068	2	12	1	518	-1.9305	onset_pred	cond4	cyc3	blk1
exp1	s01	mp072	2	13	1	474	-2.1097	onset_pred	cond4	cyc4	blk1
exp1	s01	mp039	2	14	1	474	-2.1097	onset_pred	cond4	cyc4	blk1
exp1	s01	mp068	2	15	1	564	-1.77305	onset_pred	cond4	cyc4	blk1
exp1	s01	mp038	2	16	1	559	-1.78891	onset_pred	cond4	cyc4	blk1
exp1	s01	mp039	2	17	1	475	-2.10526	onset_pred	cond4	cyc5	blk1
exp1	s01	mp068	2	18	1	644	-1.5528	onset_pred	cond4	cyc5	blk1
exp1	s01	mp072	2	19	1	603	-1.65837	onset_pred	cond4	cyc5	blk1
exp1	s01	mp038	2	20	1	537	-1.8622	onset_pred	cond4	cyc5	blk1
exp1	s01	mp075	3	1	1	749	-1.33511	onset_pred	cond4	cyc1	blk1
exp1	s01	mp045	3	2	1	622	-1.60772	onset_pred	cond4	cyc1	blk1
exp1	s01	mp075	3	3	1	729	-1.37174	onset_pred	cond4	cyc2	blk1
exp1	s01	mp078	3	4	1	622	-1.60772	onset_pred	cond4	cyc1	blk1
exp1	s01	mp078	3	5	-2	636	-1.57233	onset_pred	cond4	cyc2	blk1
exp1	s01	mp045	3	6	1	670	-1.49254	onset_pred	cond4	cyc2	blk1
exp1	s01	mp078	3	7	1	737	-1.35685	onset_pred	cond4	cyc3	blk1
exp1	s01	mp078	3	8	-2	614	-1.62866	onset_pred	cond4	cyc4	blk1
exp1	s01	mp075	3	9	1	738	-1.35501	onset_pred	cond4	cyc3	blk1
exp1	s01	mp045	3	10	1	666	-1.5015	onset_pred	cond4	cyc3	blk1
exp1	s01	mp044	3	11	1	581	-1.72117	onset_pred	cond4	cyc1	blk1
exp1	s01	mp044	3	12	-2	621	-1.61031	onset_pred	cond4	cyc2	blk1
exp1	s01	mp044	3	13	-2	695	-1.43885	onset_pred	cond4	cyc3	blk1
exp1	s01	mp044	3	14	-2	603	-1.65837	onset_pred	cond4	cyc4	blk1
exp1	s01	mp044	3	15	-2	557	-1.79533	onset_pred	cond4	cyc5	blk1
exp1	s01	mp075	3	16	1	661	-1.51286	onset_pred	cond4	cyc4	blk1
exp1	s01	mp045	3	17	1	568	-1.76056	onset_pred	cond4	cyc4	blk1
exp1	s01	mp075	3	18	1	699	-1.43062	onset_pred	cond4	cyc5	blk1
exp1	s01	mp078	3	19	1	743	-1.3459	onset_pred	cond4	cyc5	blk1
exp1	s01	mp045	3	20	1	603	-1.65837	onset_pred	cond4	cyc5	blk1
exp1	s01	mp056	4	1	1	660	-1.51515	onset_pred	cond4	cyc1	blk1
exp1	s01	mp071	4	2	1	582	-1.71821	onset_pred	cond4	cyc1	blk1
exp1	s01	mp067	4	3	1	566	-1.76678	onset_pred	cond4	cyc1	blk1
exp1	s01	mp056	4	4	1	546	-1.8315	onset_pred	cond4	cyc2	blk1
exp1	s01	mp067	4	5	1	541	-1.84843	onset_pred	cond4	cyc2	blk1
exp1	s01	mp055	4	6	1	619	-1.61551	onset_pred	cond4	cyc1	blk1
exp1	s01	mp056	4	7	1	568	-1.76056	onset_pred	cond4	cyc3	blk1
exp1	s01	mp071	4	8	1	480	-2.08333	onset_pred	cond4	cyc2	blk1
exp1	s01	mp055	4	9	1	529	-1.89036	onset_pred	cond4	cyc2	blk1
exp1	s01	mp071	4	10	1	486	-2.05761	onset_pred	cond4	cyc3	blk1
exp1	s01	mp067	4	11	1	541	-1.84843	onset_pred	cond4	cyc3	blk1
exp1	s01	mp056	4	12	M	395	-2.53165	onset_pred	cond4	cyc4	blk1
exp1	s01	mp055	4	13	1	538	-1.85874	onset_pred	cond4	cyc3	blk1
exp1	s01	mp071	4	14	1	495	-2.0202	onset_pred	cond4	cyc4	blk1
exp1	s01	mp067	4	15	1	496	-2.01613	onset_pred	cond4	cyc4	blk1
exp1	s01	mp055	4	16	1	540	-1.85185	onset_pred	cond4	cyc4	blk1
exp1	s01	mp056	4	17	1	660	-1.51515	onset_pred	cond4	cyc5	blk1
exp1	s01	mp067	4	18	1	564	-1.77305	onset_pred	cond4	cyc5	blk1
exp1	s01	mp071	4	19	1	393	-2.54453	onset_pred	cond4	cyc5	blk1
exp1	s01	mp055	4	20	1	512	-1.95312	onset_pred	cond4	cyc5	blk1
exp1	s01	mp022	5	1	1	585	-1.7094	rhyme_pred	cond5	cyc1	blk2
exp1	s01	mp056	5	2	1	569	-1.75747	rhyme_pred	cond5	cyc1	blk2
exp1	s01	mp039	5	3	1	462	-2.1645	rhyme_pred	cond5	cyc1	blk2
exp1	s01	mp045	5	4	1	667	-1.49925	rhyme_pred	cond5	cyc1	blk2
exp1	s01	mp056	5	5	1	579	-1.72712	rhyme_pred	cond5	cyc2	blk2
exp1	s01	mp022	5	6	1	613	-1.63132	rhyme_pred	cond5	cyc2	blk2
exp1	s01	mp039	5	7	1	511	-1.95695	rhyme_pred	cond5	cyc2	blk2
exp1	s01	mp056	5	8	1	537	-1.8622	rhyme_pred	cond5	cyc3	blk2
exp1	s01	mp045	5	9	1	635	-1.5748	rhyme_pred	cond5	cyc2	blk2
exp1	s01	mp022	5	10	1	569	-1.75747	rhyme_pred	cond5	cyc3	blk2
exp1	s01	mp039	5	11	1	443	-2.25734	rhyme_pred	cond5	cyc3	blk2
exp1	s01	mp045	5	12	1	624	-1.60256	rhyme_pred	cond5	cyc3	blk2
exp1	s01	mp056	5	13	1	552	-1.81159	rhyme_pred	cond5	cyc4	blk2
exp1	s01	mp039	5	14	1	499	-2.00401	rhyme_pred	cond5	cyc4	blk2
exp1	s01	mp045	5	15	M	314	-3.18471	rhyme_pred	cond5	cyc4	blk2
exp1	s01	mp022	5	16	1	595	-1.68067	rhyme_pred	cond5	cyc4	blk2
exp1	s01	mp039	5	17	1	460	-2.17391	rhyme_pred	cond5	cyc5	blk2
exp1	s01	mp045	5	18	1	598	-1.67224	rhyme_pred	cond5	cyc5	blk2
exp1	s01	mp056	5	19	1	558	-1.79211	rhyme_pred	cond5	cyc5	blk2
exp1	s01	mp022	5	20	1	599	-1.66945	rhyme_pred	cond5	cyc5	blk2
exp1	s01	mp068	6	1	1	623	-1.60514	rhyme_pred	cond5	cyc1	blk2
exp1	s01	mp070	6	2	1	626	-1.59744	rhyme_pred	cond5	cyc1	blk2
exp1	s01	mp078	6	3	1	681	-1.46843	rhyme_pred	cond5	cyc1	blk2
exp1	s01	mp070	6	4	1	663	-1.5083	rhyme_pred	cond5	cyc2	blk2
exp1	s01	mp067	6	5	1	548	-1.82482	rhyme_pred	cond5	cyc1	blk2
exp1	s01	mp068	6	6	M	269	-3.71747	rhyme_pred	cond5	cyc2	blk2
exp1	s01	mp078	6	7	1	638	-1.5674	rhyme_pred	cond5	cyc2	blk2
exp1	s01	mp067	6	8	1	577	-1.7331	rhyme_pred	cond5	cyc2	blk2
exp1	s01	mp070	6	9	1	668	-1.49701	rhyme_pred	cond5	cyc3	blk2
exp1	s01	mp068	6	10	1	513	-1.94932	rhyme_pred	cond5	cyc3	blk2
exp1	s01	mp067	6	11	1	515	-1.94175	rhyme_pred	cond5	cyc3	blk2
exp1	s01	mp078	6	12	1	623	-1.60514	rhyme_pred	cond5	cyc3	blk2
exp1	s01	mp067	6	13	1	595	-1.68067	rhyme_pred	cond5	cyc4	blk2
exp1	s01	mp070	6	14	1	602	-1.66113	rhyme_pred	cond5	cyc4	blk2
exp1	s01	mp068	6	15	1	573	-1.7452	rhyme_pred	cond5	cyc4	blk2
exp1	s01	mp078	6	16	1	625	-1.6	rhyme_pred	cond5	cyc4	blk2
exp1	s01	mp067	6	17	1	698	-1.43266	rhyme_pred	cond5	cyc5	blk2
exp1	s01	mp068	6	18	1	612	-1.63399	rhyme_pred	cond5	cyc5	blk2
exp1	s01	mp070	6	19	1	592	-1.68919	rhyme_pred	cond5	cyc5	blk2
exp1	s01	mp078	6	20	1	666	-1.5015	rhyme_pred	cond5	cyc5	blk2
exp1	s01	mp072	7	1	1	523	-1.91205	rhyme_pred	cond5	cyc1	blk2
exp1	s01	mp071	7	2	1	503	-1.98807	rhyme_pred	cond5	cyc1	blk2
exp1	s01	mp075	7	3	1	575	-1.73913	rhyme_pred	cond5	cyc1	blk2
exp1	s01	mp072	7	4	1	572	-1.74825	rhyme_pred	cond5	cyc2	blk2
exp1	s01	mp075	7	5	1	932	-1.07296	rhyme_pred	cond5	cyc2	blk2
exp1	s01	mp074	7	6	1	564	-1.77305	rhyme_pred	cond5	cyc1	blk2
exp1	s01	mp072	7	7	1	539	-1.85529	rhyme_pred	cond5	cyc3	blk2
exp1	s01	mp071	7	8	1	606	-1.65017	rhyme_pred	cond5	cyc2	blk2
exp1	s01	mp074	7	9	M	396	-2.52525	rhyme_pred	cond5	cyc2	blk2
exp1	s01	mp071	7	10	1	663	-1.5083	rhyme_pred	cond5	cyc3	blk2
exp1	s01	mp075	7	11	1	710	-1.40845	rhyme_pred	cond5	cyc3	blk2
exp1	s01	mp072	7	12	1	572	-1.74825	rhyme_pred	cond5	cyc4	blk2
exp1	s01	mp074	7	13	1	553	-1.80832	rhyme_pred	cond5	cyc3	blk2
exp1	s01	mp071	7	14	1	620	-1.6129	rhyme_pred	cond5	cyc4	blk2
exp1	s01	mp075	7	15	1	684	-1.46199	rhyme_pred	cond5	cyc4	blk2
exp1	s01	mp074	7	16	1	783	-1.27714	rhyme_pred	cond5	cyc4	blk2
exp1	s01	mp072	7	17	1	461	-2.1692	rhyme_pred	cond5	cyc5	blk2
exp1	s01	mp075	7	18	1	614	-1.62866	rhyme_pred	cond5	cyc5	blk2
exp1	s01	mp071	7	19	1	541	-1.84843	rhyme_pred	cond5	cyc5	blk2
exp1	s01	mp074	7	20	1	624	-1.60256	rhyme_pred	cond5	cyc5	blk2
exp1	s01	mp055	8	1	1	813	-1.23001	rhyme_pred	cond5	cyc1	blk2
exp1	s01	mp038	8	2	1	608	-1.64474	rhyme_pred	cond5	cyc1	blk2
exp1	s01	mp044	8	3	1	649	-1.54083	rhyme_pred	cond5	cyc1	blk2
exp1	s01	mp055	8	4	1	568	-1.76056	rhyme_pred	cond5	cyc2	blk2
exp1	s01	mp025	8	5	1	648	-1.54321	rhyme_pred	cond5	cyc1	blk2
exp1	s01	mp038	8	6	1	498	-2.00803	rhyme_pred	cond5	cyc2	blk2
exp1	s01	mp025	8	7	1	582	-1.71821	rhyme_pred	cond5	cyc2	blk2
exp1	s01	mp044	8	8	1	657	-1.52207	rhyme_pred	cond5	cyc2	blk2
exp1	s01	mp038	8	9	1	485	-2.06186	rhyme_pred	cond5	cyc3	blk2
exp1	s01	mp025	8	10	1	646	-1.54799	rhyme_pred	cond5	cyc3	blk2
exp1	s01	mp055	8	11	1	540	-1.85185	rhyme_pred	cond5	cyc3	blk2
exp1	s01	mp044	8	12	1	716	-1.39665	rhyme_pred	cond5	cyc3	blk2
exp1	s01	mp055	8	13	1	615	-1.62602	rhyme_pred	cond5	cyc4	blk2
exp1	s01	mp038	8	14	1	517	-1.93424	rhyme_pred	cond5	cyc4	blk2
exp1	s01	mp044	8	15	1	615	-1.62602	rhyme_pred	cond5	cyc4	blk2
exp1	s01	mp025	8	16	1	716	-1.39665	rhyme_pred	cond5	cyc4	blk2
exp1	s01	mp055	8	17	1	555	-1.8018	rhyme_pred	cond5	cyc5	blk2
exp1	s01	mp044	8	18	1	678	-1.47493	rhyme_pred	cond5	cyc5	blk2
exp1	s01	mp025	8	19	1	569	-1.75747	rhyme_pred	cond5	cyc5	blk2
exp1	s01	mp038	8	20	1	535	-1.86916	rhyme_pred	cond5	cyc5	blk2
exp1	s01	mp056	9	1	1	646	-1.54799	distributed		cyc1	blk3
exp1	s01	mp022	9	2	M	425	-2.35294	distributed	cond3	cyc1	blk3
exp1	s01	mp074	9	3	1	639	-1.56495	distributed	cond2	cyc1	blk3
exp1	s01	mp022	9	4	M	329	-3.03951	distributed	cond2	cyc2	blk3
exp1	s01	mp071	9	5	1	548	-1.82482	distributed		cyc1	blk3
exp1	s01	mp056	9	6	1	543	-1.84162	distributed	cond2	cyc2	blk3
exp1	s01	mp074	9	7	1	551	-1.81488	distributed		cyc2	blk3
exp1	s01	mp071	9	8	1	497	-2.01207	distributed	cond3	cyc2	blk3
exp1	s01	mp022	9	9	1	612	-1.63399	distributed		cyc3	blk3
exp1	s01	mp056	9	10	1	480	-2.08333	distributed	cond3	cyc3	blk3
exp1	s01	mp071	9	11	1	497	-2.01207	distributed	cond2	cyc3	blk3
exp1	s01	mp074	9	12	1	614	-1.62866	distributed	cond3	cyc3	blk3
exp1	s01	mp071	9	13	1	535	-1.86916	distributed	cond3	cyc4	blk3
exp1	s01	mp022	9	14	1	532	-1.8797	distributed		cyc4	blk3
exp1	s01	mp056	9	15	1	590	-1.69492	distributed	cond3	cyc4	blk3
exp1	s01	mp074	9	16	1	517	-1.93424	distributed		cyc4	blk3
exp1	s01	mp071	9	17	1	512	-1.95312	distributed	cond3	cyc5	blk3
exp1	s01	mp056	9	18	1	511	-1.95695	distributed	cond2	cyc5	blk3
exp1	s01	mp022	9	19	1	665	-1.50376	distributed	cond3	cyc5	blk3
exp1	s01	mp074	9	20	1	1011	-0.98912	distributed	cond2	cyc5	blk3
exp1	s01	mp045	10	1	1	515	-1.94175	distributed		cyc1	blk3
exp1	s01	mp075	10	2	1	654	-1.52905	distributed	cond2	cyc1	blk3
exp1	s01	mp072	10	3	1	543	-1.84162	distributed	cond3	cyc1	blk3
exp1	s01	mp045	10	4	1	598	-1.67224	distributed		cyc2	blk3
exp1	s01	mp072	10	5	1	800	-1.25	distributed		cyc2	blk3
exp1	s01	mp039	10	6	1	544	-1.83824	distributed	cond2	cyc1	blk3
exp1	s01	mp045	10	7	1	678	-1.47493	distributed	cond3	cyc3	blk3
exp1	s01	mp075	10	8	1	612	-1.63399	distributed	cond2	cyc2	blk3
exp1	s01	mp039	10	9	1	373	-2.68097	distributed		cyc2	blk3
exp1	s01	mp075	10	10	1	664	-1.50602	distributed		cyc3	blk3
exp1	s01	mp072	10	11	1	694	-1.44092	distributed	cond3	cyc3	blk3
exp1	s01	mp045	10	12	1	598	-1.67224	distributed		cyc4	blk3
exp1	s01	mp039	10	13	1	372	-2.68817	distributed	cond3	cyc3	blk3
exp1	s01	mp075	10	14	M	356	-2.80899	distributed		cyc4	blk3
exp1	s01	mp072	10	15	1	515	-1.94175	distributed	cond3	cyc4	blk3
exp1	s01	mp039	10	16	1	475	-2.10526	distributed	cond2	cyc4	blk3
exp1	s01	mp045	10	17	1	551	-1.81488	distributed	cond3	cyc5	blk3
exp1	s01	mp072	10	18	1	455	-2.1978	distributed		cyc5	blk3
exp1	s01	mp075	10	19	1	675	-1.48148	distributed	cond3	cyc5	blk3
exp1	s01	mp039	10	20	1	414	-2.41546	distributed		cyc5	blk3
exp1	s01	mp067	11	1	1	634	-1.57729	distributed		cyc1	blk3
exp1	s01	mp055	11	2	1	617	-1.62075	distributed	cond2	cyc1	blk3
exp1	s01	mp070	11	3	1	666	-1.5015	distributed		cyc1	blk3
exp1	s01	mp067	11	4	1	585	-1.7094	distributed	cond3	cyc2	blk3
exp1	s01	mp025	11	5	M	263	-3.80228	distributed		cyc1	blk3
exp1	s01	mp055	11	6	1	569	-1.75747	distributed	cond3	cyc2	blk3
exp1	s01	mp025	11	7	1	630	-1.5873	distributed	cond3	cyc2	blk3
exp1	s01	mp070	11	8	1	644	-1.5528	distributed	cond2	cyc2	blk3
exp1	s01	mp055	11	9	1	534	-1.87266	distributed		cyc3	blk3
exp1	s01	mp025	11	10	1	679	-1.47275	distributed	cond3	cyc3	blk3
exp1	s01	mp067	11	11	1	799	-1.25156	distributed		cyc3	blk3
exp1	s01	mp070	11	12	1	597	-1.67504	distributed	cond3	cyc3	blk3
exp1	s01	mp067	11	13	1	532	-1.8797	distributed	cond3	cyc4	blk3
exp1	s01	mp055	11	14	1	622	-1.60772	distributed	cond2	cyc4	blk3
exp1	s01	mp070	11	15	1	698	-1.43266	distributed		cyc4	blk3
exp1	s01	mp025	11	16	1	627	-1.5949	distributed	cond2	cyc4	blk3
exp1	s01	mp067	11	17	1	666	-1.5015	distributed		cyc5	blk3
exp1	s01	mp070	11	18	1	670	-1.49254	distributed	cond3	cyc5	blk3
exp1	s01	mp025	11	19	1	583	-1.71527	distributed	cond2	cyc5	blk3
exp1	s01	mp055	11	20	1	871	-1.14811	distributed	cond3	cyc5	blk3
exp1	s01	mp038	12	1	1	583	-1.71527	distributed		cyc1	blk3
exp1	s01	mp078	12	2	1	696	-1.43678	distributed		cyc1	blk3
exp1	s01	mp044	12	3	1	531	-1.88324	distributed	cond2	cyc1	blk3
exp1	s01	mp068	12	4	1	503	-1.98807	distributed		cyc1	blk3
exp1	s01	mp078	12	5	1	630	-1.5873	distributed	cond3	cyc2	blk3
exp1	s01	mp038	12	6	1	497	-2.01207	distributed		cyc2	blk3
exp1	s01	mp044	12	7	1	527	-1.89753	distributed	cond3	cyc2	blk3
exp1	s01	mp078	12	8	1	707	-1.41443	distributed	cond2	cyc3	blk3
exp1	s01	mp068	12	9	1	504	-1.98413	distributed	cond3	cyc2	blk3
exp1	s01	mp038	12	10	1	635	-1.5748	distributed	cond2	cyc3	blk3
exp1	s01	mp044	12	11	1	539	-1.85529	distributed	cond3	cyc3	blk3
exp1	s01	mp068	12	12	1	537	-1.8622	distributed		cyc3	blk3
exp1	s01	mp078	12	13	1	640	-1.5625	distributed	cond3	cyc4	blk3
exp1	s01	mp044	12	14	1	568	-1.76056	distributed	cond2	cyc4	blk3
exp1	s01	mp068	12	15	1	506	-1.97628	distributed		cyc4	blk3
exp1	s01	mp038	12	16	1	464	-2.15517	distributed	cond2	cyc4	blk3
exp1	s01	mp044	12	17	1	606	-1.65017	distributed	cond3	cyc5	blk3
exp1	s01	mp068	12	18	1	547	-1.82815	distributed		cyc5	blk3
exp1	s01	mp078	12	19	1	830	-1.20482	distributed	cond3	cyc5	blk3
exp1	s01	mp038	12	20	1	526	-1.90114	distributed		cyc5	blk3
exp1	s01	mp067	13	1	1	606	-1.65017	unrelated	cond1	cyc1	blk4
exp1	s01	mp044	13	2	1	712	-1.40449	unrelated	cond1	cyc1	blk4
exp1	s01	mp039	13	3	1	493	-2.0284	unrelated	cond1	cyc1	blk4
exp1	s01	mp067	13	4	1	633	-1.57978	unrelated	cond1	cyc2	blk4
exp1	s01	mp039	13	5	M	250	-4	unrelated	cond1	cyc2	blk4
exp1	s01	mp074	13	6	1	534	-1.87266	unrelated	cond1	cyc1	blk4
exp1	s01	mp067	13	7	1	518	-1.9305	unrelated	cond1	cyc3	blk4
exp1	s01	mp044	13	8	1	802	-1.24688	unrelated	cond1	cyc2	blk4
exp1	s01	mp074	13	9	1	548	-1.82482	unrelated	cond1	cyc2	blk4
exp1	s01	mp044	13	10	1	591	-1.69205	unrelated	cond1	cyc3	blk4
exp1	s01	mp039	13	11	1	475	-2.10526	unrelated	cond1	cyc3	blk4
exp1	s01	mp067	13	12	M	216	-4.62963	unrelated	cond1	cyc4	blk4
exp1	s01	mp074	13	13	1	566	-1.76678	unrelated	cond1	cyc3	blk4
exp1	s01	mp044	13	14	1	557	-1.79533	unrelated	cond1	cyc4	blk4
exp1	s01	mp039	13	15	1	450	-2.22222	unrelated	cond1	cyc4	blk4
exp1	s01	mp074	13	16	1	541	-1.84843	unrelated	cond1	cyc4	blk4
exp1	s01	mp067	13	17	1	484	-2.06612	unrelated	cond1	cyc5	blk4
exp1	s01	mp039	13	18	1	431	-2.32019	unrelated	cond1	cyc5	blk4
exp1	s01	mp044	13	19	1	606	-1.65017	unrelated	cond1	cyc5	blk4
exp1	s01	mp074	13	20	1	543	-1.84162	unrelated	cond1	cyc5	blk4
exp1	s01	mp056	14	1	1	601	-1.66389	unrelated	cond1	cyc1	blk4
exp1	s01	mp078	14	2	1	608	-1.64474	unrelated	cond1	cyc1	blk4
exp1	s01	mp025	14	3	1	634	-1.57729	unrelated	cond1	cyc1	blk4
exp1	s01	mp056	14	4	1	595	-1.68067	unrelated	cond1	cyc2	blk4
exp1	s01	mp072	14	5	1	501	-1.99601	unrelated	cond1	cyc1	blk4
exp1	s01	mp078	14	6	1	604	-1.65563	unrelated	cond1	cyc2	blk4
exp1	s01	mp072	14	7	1	481	-2.079	unrelated	cond1	cyc2	blk4
exp1	s01	mp025	14	8	1	589	-1.69779	unrelated	cond1	cyc2	blk4
exp1	s01	mp078	14	9	1	677	-1.4771	unrelated	cond1	cyc3	blk4
exp1	s01	mp072	14	10	1	742	-1.34771	unrelated	cond1	cyc3	blk4
exp1	s01	mp056	14	11	1	574	-1.74216	unrelated	cond1	cyc3	blk4
exp1	s01	mp025	14	12	1	636	-1.57233	unrelated	cond1	cyc3	blk4
exp1	s01	mp056	14	13	1	539	-1.85529	unrelated	cond1	cyc4	blk4
exp1	s01	mp078	14	14	1	633	-1.57978	unrelated	cond1	cyc4	blk4
exp1	s01	mp025	14	15	1	672	-1.4881	unrelated	cond1	cyc4	blk4
exp1	s01	mp072	14	16	1	487	-2.05339	unrelated	cond1	cyc4	blk4
exp1	s01	mp056	14	17	1	540	-1.85185	unrelated	cond1	cyc5	blk4
exp1	s01	mp025	14	18	1	671	-1.49031	unrelated	cond1	cyc5	blk4
exp1	s01	mp072	14	19	1	531	-1.88324	unrelated	cond1	cyc5	blk4
exp1	s01	mp078	14	20	1	746	-1.34048	unrelated	cond1	cyc5	blk4
exp1	s01	mp038	15	1	1	444	-2.25225	unrelated	cond1	cyc1	blk4
exp1	s01	mp071	15	2	1	483	-2.07039	unrelated	cond1	cyc1	blk4
exp1	s01	mp045	15	3	1	534	-1.87266	unrelated	cond1	cyc1	blk4
exp1	s01	mp070	15	4	1	500	-2	unrelated	cond1	cyc1	blk4
exp1	s01	mp071	15	5	1	533	-1.87617	unrelated	cond1	cyc2	blk4
exp1	s01	mp038	15	6	M	346	-2.89017	unrelated	cond1	cyc2	blk4
exp1	s01	mp045	15	7	1	552	-1.81159	unrelated	cond1	cyc2	blk4
exp1	s01	mp071	15	8	1	521	-1.91939	unrelated	cond1	cyc3	blk4
exp1	s01	mp070	15	9	1	615	-1.62602	unrelated	cond1	cyc2	blk4
exp1	s01	mp038	15	10	1	500	-2	unrelated	cond1	cyc3	blk4
exp1	s01	mp045	15	11	1	606	-1.65017	unrelated	cond1	cyc3	blk4
exp1	s01	mp070	15	12	1	637	-1.56986	unrelated	cond1	cyc3	blk4
exp1	s01	mp071	15	13	1	514	-1.94553	unrelated	cond1	cyc4	blk4
exp1	s01	mp045	15	14	1	644	-1.5528	unrelated	cond1	cyc4	blk4
exp1	s01	mp070	15	15	1	763	-1.31062	unrelated	cond1	cyc4	blk4
exp1	s01	mp038	15	16	1	485	-2.06186	unrelated	cond1	cyc4	blk4
exp1	s01	mp045	15	17	1	652	-1.53374	unrelated	cond1	cyc5	blk4
exp1	s01	mp070	15	18	1	668	-1.49701	unrelated	cond1	cyc5	blk4
exp1	s01	mp071	15	19	1	545	-1.83486	unrelated	cond1	cyc5	blk4
exp1	s01	mp038	15	20	1	526	-1.90114	unrelated	cond1	cyc5	blk4
exp1	s01	mp055	16	1	M	197	-5.07614	unrelated	cond1	cyc1	blk4
exp1	s01	mp022	16	2	1	531	-1.88324	unrelated	cond1	cyc1	blk4
exp1	s01	mp068	16	3	1	425	-2.35294	unrelated	cond1	cyc1	blk4
exp1	s01	mp022	16	4	1	534	-1.87266	unrelated	cond1	cyc2	blk4
exp1	s01	mp075	16	5	1	680	-1.47059	unrelated	cond1	cyc1	blk4
exp1	s01	mp055	16	6	1	572	-1.74825	unrelated	cond1	cyc2	blk4
exp1	s01	mp068	16	7	1	535	-1.86916	unrelated	cond1	cyc2	blk4
exp1	s01	mp075	16	8	1	616	-1.62338	unrelated	cond1	cyc2	blk4
exp1	s01	mp022	16	9	1	673	-1.48588	unrelated	cond1	cyc3	blk4
exp1	s01	mp055	16	10	1	716	-1.39665	unrelated	cond1	cyc3	blk4
exp1	s01	mp075	16	11	1	983	-1.01729	unrelated	cond1	cyc3	blk4
exp1	s01	mp068	16	12	1	572	-1.74825	unrelated	cond1	cyc3	blk4
exp1	s01	mp075	16	13	1	700	-1.42857	unrelated	cond1	cyc4	blk4
exp1	s01	mp022	16	14	1	578	-1.7301	unrelated	cond1	cyc4	blk4
exp1	s01	mp055	16	15	1	548	-1.82482	unrelated	cond1	cyc4	blk4
exp1	s01	mp068	16	16	1	523	-1.91205	unrelated	cond1	cyc4	blk4
exp1	s01	mp075	16	17	1	773	-1.29366	unrelated	cond1	cyc5	blk4
exp1	s01	mp055	16	18	1	594	-1.6835	unrelated	cond1	cyc5	blk4
exp1	s01	mp022	16	19	1	538	-1.85874	unrelated	cond1	cyc5	blk4
exp1	s01	mp068	16	20	1	571	-1.75131	unrelated	cond1	cyc5	blk4
exp1	s02	mp067	1	1	1	845	-1.18343	distributed		cyc1	blk1
exp1	s02	mp055	1	2	1	599	-1.66945	distributed	cond2	cyc1	blk1
exp1	s02	mp070	1	3	1	748	-1.3369	distributed		cyc1	blk1
exp1	s02	mp067	1	4	1	759	-1.31752	distributed	cond3	cyc2	blk1
exp1	s02	mp025	1	5	1	662	-1.51057	distributed		cyc1	blk1
exp1	s02	mp055	1	6	1	612	-1.63399	distributed	cond3	cyc2	blk1
exp1	s02	mp025	1	7	1	649	-1.54083	distributed	cond3	cyc2	blk1
exp1	s02	mp070	1	8	1	536	-1.86567	distributed	cond2	cyc2	blk1
exp1	s02	mp055	1	9	1	785	-1.27389	distributed		cyc3	blk1
exp1	s02	mp025	1	10	1	615	-1.62602	distributed	cond3	cyc3	blk1
exp1	s02	mp067	1	11	1	752	-1.32979	distributed		cyc3	blk1
exp1	s02	mp070	1	12	1	733	-1.36426	distributed	cond3	cyc3	blk1
exp1	s02	mp067	1	13	1	732	-1.36612	distributed	cond3	cyc4	blk1
exp1	s02	mp055	1	14	1	1039	-0.962464	distributed	cond2	cyc4	blk1
exp1	s02	mp070	1	15	1	636	-1.57233	distributed		cyc4	blk1
exp1	s02	mp025	1	16	1	623	-1.60514	distributed	cond2	cyc4	blk1
exp1	s02	mp067	1	17	1	618	-1.61812	distributed		cyc5	blk1
exp1	s02	mp070	1	18	1	613	-1.63132	distributed	cond3	cyc5	blk1
exp1	s02	mp025	1	19	1	654	-1.52905	distributed	cond2	cyc5	blk1
exp1	s02	mp055	1	20	1	665	-1.50376	distributed	cond3	cyc5	blk1
exp1	s02	mp038	2	1	1	696	-1.43678	distributed		cyc1	blk1
exp1	s02	mp078	2	2	1	729	-1.37174	distributed		cyc1	blk1
exp1	s02	mp044	2	3	1	697	-1.43472	distributed	cond2	cyc1	blk1
exp1	s02	mp068	2	4	1	724	-1.38122	distributed		cyc1	blk1
exp1	s02	mp078	2	5	1	673	-1.48588	distributed	cond3	cyc2	blk1
exp1	s02	mp038	2	6	1	650	-1.53846	distributed		cyc2	blk1
exp1	s02	mp044	2	7	1	675	-1.48148	distributed	cond3	cyc2	blk1
exp1	s02	mp078	2	8	1	768	-1.30208	distributed	cond2	cyc3	blk1
exp1	s02	mp068	2	9	1	657	-1.52207	distributed	cond3	cyc2	blk1
exp1	s02	mp038	2	10	1	665	-1.50376	distributed	cond2	cyc3	blk1
exp1	s02	mp044	2	11	1	671	-1.49031	distributed	cond3	cyc3	blk1
exp1	s02	mp068	2	12	1	567	-1.76367	distributed		cyc3	blk1
exp1	s02	mp078	2	13	1	679	-1.47275	distributed	cond3	cyc4	blk1
exp1	s02	mp044	2	14	1	900	-1.11111	distributed	cond2	cyc4	blk1
exp1	s02	mp068	2	15	1	479	-2.08768	distributed		cyc4	blk1
exp1	s02	mp038	2	16	1	610	-1.63934	distributed	cond2	cyc4	blk1
exp1	s02	mp044	2	17	1	631	-1.58479	distributed	cond3	cyc5	blk1
exp1	s02	mp068	2	18	1	612	-1.63399	distributed		cyc5	blk1
exp1	s02	mp078	2	19	1	711	-1.40647	distributed	cond3	cyc5	blk1
exp1	s02	mp038	2	20	1	680	-1.47059	distributed		cyc5	blk1
exp1	s02	mp056	3	1	1	754	-1.32626	distributed		cyc1	blk1
exp1	s02	mp022	3	2	1	663	-1.5083	distributed	cond3	cyc1	blk1
exp1	s02	mp074	3	3	1	579	-1.72712	distributed	cond2	cyc1	blk1
exp1	s02	mp022	3	4	1	605	-1.65289	distributed	cond2	cyc2	blk1
exp1	s02	mp071	3	5	1	662	-1.51057	distributed		cyc1	blk1
exp1	s02	mp056	3	6	1	862	-1.16009	distributed	cond2	cyc2	blk1
exp1	s02	mp074	3	7	1	564	-1.77305	distributed		cyc2	blk1
exp1	s02	mp071	3	8	1	602	-1.66113	distributed	cond3	cyc2	blk1
exp1	s02	mp022	3	9	1	581	-1.72117	distributed		cyc3	blk1
exp1	s02	mp056	3	10	1	663	-1.5083	distributed	cond3	cyc3	blk1
exp1	s02	mp071	3	11	1	791	-1.26422	distributed	cond2	cyc3	blk1
exp1	s02	mp074	3	12	1	624	-1.60256	distributed	cond3	cyc3	blk1
exp1	s02	mp071	3	13	1	647	-1.5456	distributed	cond3	cyc4	blk1
exp1	s02	mp022	3	14	1	670	-1.49254	distributed		cyc4	blk1
exp1	s02	mp056	3	15	1	709	-1.41044	distributed	cond3	cyc4	blk1
exp1	s02	mp074	3	16	1	659	-1.51745	distributed		cyc4	blk1
exp1	s02	mp071	3	17	1	547	-1.82815	distributed	cond3	cyc5	blk1
exp1	s02	mp056	3	18	1	708	-1.41243	distributed	cond2	cyc5	blk1
exp1	s02	mp022	3	19	1	645	-1.55039	distributed	cond3	cyc5	blk1
exp1	s02	mp074	3	20	1	609	-1.64204	distributed	cond2	cyc5	blk1
exp1	s02	mp045	4	1	1	841	-1.18906	distributed		cyc1	blk1
exp1	s02	mp075	4	2	M	0	0	distributed	cond2	cyc1	blk1
exp1	s02	mp072	4	3	1	626	-1.59744	distributed	cond3	cyc1	blk1
exp1	s02	mp045	4	4	1	631	-1.58479	distributed		cyc2	blk1
exp1	s02	mp072	4	5	1	619	-1.61551	distributed		cyc2	blk1
exp1	s02	mp039	4	6	1	585	-1.7094	distributed	cond2	cyc1	blk1
exp1	s02	mp045	4	7	1	629	-1.58983	distributed	cond3	cyc3	blk1
exp1	s02	mp075	4	8	1	698	-1.43266	distributed	cond2	cyc2	blk1
exp1	s02	mp039	4	9	1	501	-1.99601	distributed		cyc2	blk1
exp1	s02	mp075	4	10	M	1974	-0.506586	distributed		cyc3	blk1
exp1	s02	mp072	4	11	1	749	-1.33511	distributed	cond3	cyc3	blk1
exp1	s02	mp045	4	12	1	740	-1.35135	distributed		cyc4	blk1
exp1	s02	mp039	4	13	1	431	-2.32019	distributed	cond3	cyc3	blk1
exp1	s02	mp075	4	14	1	640	-1.5625	distributed		cyc4	blk1
exp1	s02	mp072	4	15	1	587	-1.70358	distributed	cond3	cyc4	blk1
exp1	s02	mp039	4	16	1	627	-1.5949	distributed	cond2	cyc4	blk1
exp1	s02	mp045	4	17	1	662	-1.51057	distributed	cond3	cyc5	blk1
exp1	s02	mp072	4	18	1	585	-1.7094	distributed		cyc5	blk1
exp1	s02	mp075	4	19	M	1672	-0.598086	distributed	cond3	cyc5	blk1
exp1	s02	mp039	4	20	1	537	-1.8622	distributed		cyc5	blk1
exp1	s02	mp038	5	1	1	627	-1.5949	unrelated	cond1	cyc1	blk2
exp1	s02	mp071	5	2	1	590	-1.69492	unrelated	cond1	cyc1	blk2
exp1	s02	mp045	5	3	1	676	-1.47929	unrelated	cond1	cyc1	blk2
exp1	s02	mp070	5	4	1	536	-1.86567	unrelated	cond1	cyc1	blk2
exp1	s02	mp071	5	5	1	625	-1.6	unrelated	cond1	cyc2	blk2
exp1	s02	mp038	5	6	1	603	-1.65837	unrelated	cond1	cyc2	blk2
exp1	s02	mp045	5	7	1	545	-1.83486	unrelated	cond1	cyc2	blk2
exp1	s02	mp071	5	8	1	584	-1.71233	unrelated	cond1	cyc3	blk2
exp1	s02	mp070	5	9	1	482	-2.07469	unrelated	cond1	cyc2	blk2
exp1	s02	mp038	5	10	1	532	-1.8797	unrelated	cond1	cyc3	blk2
exp1	s02	mp045	5	11	1	438	-2.28311	unrelated	cond1	cyc3	blk2
exp1	s02	mp070	5	12	1	505	-1.9802	unrelated	cond1	cyc3	blk2
exp1	s02	mp071	5	13	1	500	-2	unrelated	cond1	cyc4	blk2
exp1	s02	mp045	5	14	1	590	-1.69492	unrelated	cond1	cyc4	blk2
exp1	s02	mp070	5	15	1	757	-1.321	unrelated	cond1	cyc4	blk2
exp1	s02	mp038	5	16	1	593	-1.68634	unrelated	cond1	cyc4	blk2
exp1	s02	mp045	5	17	1	604	-1.65563	unrelated	cond1	cyc5	blk2
exp1	s02	mp070	5	18	1	515	-1.94175	unrelated	cond1	cyc5	blk2
exp1	s02	mp071	5	19	1	582	-1.71821	unrelated	cond1	cyc5	blk2
exp1	s02	mp038	5	20	1	614	-1.62866	unrelated	cond1	cyc5	blk2
exp1	s02	mp055	6	1	1	741	-1.34953	unrelated	cond1	cyc1	blk2
exp1	s02	mp022	6	2	1	431	-2.32019	unrelated	cond1	cyc1	blk2
exp1	s02	mp068	6	3	1	419	-2.38663	unrelated	cond1	cyc1	blk2
exp1	s02	mp022	6	4	0	821	-1.21803	unrelated	cond1	cyc2	blk2
exp1	s02	mp075	6	5	M	0	0	unrelated	cond1	cyc1	blk2
exp1	s02	mp055	6	6	1	839	-1.1919	unrelated	cond1	cyc2	blk2
exp1	s02	mp068	6	7	1	738	-1.35501	unrelated	cond1	cyc2	blk2
exp1	s02	mp075	6	8	1	612	-1.63399	unrelated	cond1	cyc2	blk2
exp1	s02	mp022	6	9	1	574	-1.74216	unrelated	cond1	cyc3	blk2
exp1	s02	mp055	6	10	1	871	-1.14811	unrelated	cond1	cyc3	blk2
exp1	s02	mp075	6	11	1	1118	-0.894454	unrelated	cond1	cyc3	blk2
exp1	s02	mp068	6	12	1	631	-1.58479	unrelated	cond1	cyc3	blk2
exp1	s02	mp075	6	13	1	835	-1.1976	unrelated	cond1	cyc4	blk2
exp1	s02	mp022	6	14	1	499	-2.00401	unrelated	cond1	cyc4	blk2
exp1	s02	mp055	6	15	1	640	-1.5625	unrelated	cond1	cyc4	blk2
exp1	s02	mp068	6	16	1	564	-1.77305	unrelated	cond1	cyc4	blk2
exp1	s02	mp075	6	17	1	735	-1.36054	unrelated	cond1	cyc5	blk2
exp1	s02	mp055	6	18	1	696	-1.43678	unrelated	cond1	cyc5	blk2
exp1	s02	mp022	6	19	1	599	-1.66945	unrelated	cond1	cyc5	blk2
exp1	s02	mp068	6	20	1	616	-1.62338	unrelated	cond1	cyc5	blk2
exp1	s02	mp067	7	1	1	748	-1.3369	unrelated	cond1	cyc1	blk2
exp1	s02	mp044	7	2	1	594	-1.6835	unrelated	cond1	cyc1	blk2
exp1	s02	mp039	7	3	1	576	-1.73611	unrelated	cond1	cyc1	blk2
exp1	s02	mp067	7	4	1	581	-1.72117	unrelated	cond1	cyc2	blk2
exp1	s02	mp039	7	5	1	634	-1.57729	unrelated	cond1	cyc2	blk2
exp1	s02	mp074	7	6	1	600	-1.66667	unrelated	cond1	cyc1	blk2
exp1	s02	mp067	7	7	1	676	-1.47929	unrelated	cond1	cyc3	blk2
exp1	s02	mp044	7	8	1	688	-1.45349	unrelated	cond1	cyc2	blk2
exp1	s02	mp074	7	9	1	529	-1.89036	unrelated	cond1	cyc2	blk2
exp1	s02	mp044	7	10	1	1127	-0.887311	unrelated	cond1	cyc3	blk2
exp1	s02	mp039	7	11	1	567	-1.76367	unrelated	cond1	cyc3	blk2
exp1	s02	mp067	7	12	1	602	-1.66113	unrelated	cond1	cyc4	blk2
exp1	s02	mp074	7	13	1	603	-1.65837	unrelated	cond1	cyc3	blk2
exp1	s02	mp044	7	14	1	675	-1.48148	unrelated	cond1	cyc4	blk2
exp1	s02	mp039	7	15	1	631	-1.58479	unrelated	cond1	cyc4	blk2
exp1	s02	mp074	7	16	1	599	-1.66945	unrelated	cond1	cyc4	blk2
exp1	s02	mp067	7	17	1	656	-1.52439	unrelated	cond1	cyc5	blk2
exp1	s02	mp039	7	18	1	614	-1.62866	unrelated	cond1	cyc5	blk2
exp1	s02	mp044	7	19	1	701	-1.42653	unrelated	cond1	cyc5	blk2
exp1	s02	mp074	7	20	1	623	-1.60514	unrelated	cond1	cyc5	blk2
exp1	s02	mp056	8	1	1	746	-1.34048	unrelated	cond1	cyc1	blk2
exp1	s02	mp078	8	2	1	629	-1.58983	unrelated	cond1	cyc1	blk2
exp1	s02	mp025	8	3	1	583	-1.71527	unrelated	cond1	cyc1	blk2
exp1	s02	mp056	8	4	1	694	-1.44092	unrelated	cond1	cyc2	blk2
exp1	s02	mp072	8	5	1	523	-1.91205	unrelated	cond1	cyc1	blk2
exp1	s02	mp078	8	6	1	628	-1.59236	unrelated	cond1	cyc2	blk2
exp1	s02	mp072	8	7	1	671	-1.49031	unrelated	cond1	cyc2	blk2
exp1	s02	mp025	8	8	1	600	-1.66667	unrelated	cond1	cyc2	blk2
exp1	s02	mp078	8	9	1	668	-1.49701	unrelated	cond1	cyc3	blk2
exp1	s02	mp072	8	10	1	573	-1.7452	unrelated	cond1	cyc3	blk2
exp1	s02	mp056	8	11	1	751	-1.33156	unrelated	cond1	cyc3	blk2
exp1	s02	mp025	8	12	1	657	-1.52207	unrelated	cond1	cyc3	blk2
exp1	s02	mp056	8	13	1	744	-1.34409	unrelated	cond1	cyc4	blk2
exp1	s02	mp078	8	14	1	720	-1.38889	unrelated	cond1	cyc4	blk2
exp1	s02	mp025	8	15	1	564	-1.77305	unrelated	cond1	cyc4	blk2
exp1	s02	mp072	8	16	1	573	-1.7452	unrelated	cond1	cyc4	blk2
exp1	s02	mp056	8	17	1	580	-1.72414	unrelated	cond1	cyc5	blk2
exp1	s02	mp025	8	18	1	586	-1.70648	unrelated	cond1	cyc5	blk2
exp1	s02	mp072	8	19	1	611	-1.63666	unrelated	cond1	cyc5	blk2
exp1	s02	mp078	8	20	1	680	-1.47059	unrelated	cond1	cyc5	blk2
exp1	s02	mp045	9	1	1	698	-1.43266	onset_pred	cond4	cyc1	blk3
exp1	s02	mp044	9	2	1	522	-1.91571	onset_pred	cond4	cyc1	blk3
exp1	s02	mp078	9	3	1	778	-1.28535	onset_pred	cond4	cyc1	blk3
exp1	s02	mp044	9	4	1	718	-1.39276	onset_pred	cond4	cyc2	blk3
exp1	s02	mp075	9	5	1	756	-1.32275	onset_pred	cond4	cyc1	blk3
exp1	s02	mp045	9	6	1	695	-1.43885	onset_pred	cond4	cyc2	blk3
exp1	s02	mp078	9	7	1	619	-1.61551	onset_pred	cond4	cyc2	blk3
exp1	s02	mp075	9	8	1	870	-1.14943	onset_pred	cond4	cyc2	blk3
exp1	s02	mp044	9	9	1	685	-1.45985	onset_pred	cond4	cyc3	blk3
exp1	s02	mp045	9	10	0	724	-1.38122	onset_pred	cond4	cyc3	blk3
exp1	s02	mp075	9	11	1	664	-1.50602	onset_pred	cond4	cyc3	blk3
exp1	s02	mp078	9	12	1	682	-1.46628	onset_pred	cond4	cyc3	blk3
exp1	s02	mp075	9	13	1	697	-1.43472	onset_pred	cond4	cyc4	blk3
exp1	s02	mp044	9	14	1	663	-1.5083	onset_pred	cond4	cyc4	blk3
exp1	s02	mp045	9	15	1	801	-1.24844	onset_pred	cond4	cyc4	blk3
exp1	s02	mp078	9	16	1	775	-1.29032	onset_pred	cond4	cyc4	blk3
exp1	s02	mp075	9	17	1	763	-1.31062	onset_pred	cond4	cyc5	blk3
exp1	s02	mp045	9	18	1	801	-1.24844	onset_pred	cond4	cyc5	blk3
exp1	s02	mp044	9	19	1	712	-1.40449	onset_pred	cond4	cyc5	blk3
exp1	s02	mp078	9	20	1	988	-1.01215	onset_pred	cond4	cyc5	blk3
exp1	s02	mp056	10	1	1	661	-1.51286	onset_pred	cond4	cyc1	blk3
exp1	s02	mp071	10	2	1	711	-1.40647	onset_pred	cond4	cyc1	blk3
exp1	s02	mp067	10	3	1	865	-1.15607	onset_pred	cond4	cyc1	blk3
exp1	s02	mp056	10	4	1	808	-1.23762	onset_pred	cond4	cyc2	blk3
exp1	s02	mp067	10	5	1	736	-1.3587	onset_pred	cond4	cyc2	blk3
exp1	s02	mp055	10	6	1	766	-1.30548	onset_pred	cond4	cyc1	blk3
exp1	s02	mp056	10	7	1	729	-1.37174	onset_pred	cond4	cyc3	blk3
exp1	s02	mp071	10	8	1	521	-1.91939	onset_pred	cond4	cyc2	blk3
exp1	s02	mp055	10	9	1	640	-1.5625	onset_pred	cond4	cyc2	blk3
exp1	s02	mp071	10	10	1	561	-1.78253	onset_pred	cond4	cyc3	blk3
exp1	s02	mp067	10	11	1	664	-1.50602	onset_pred	cond4	cyc3	blk3
exp1	s02	mp056	10	12	1	704	-1.42045	onset_pred	cond4	cyc4	blk3
exp1	s02	mp055	10	13	1	830	-1.20482	onset_pred	cond4	cyc3	blk3
exp1	s02	mp071	10	14	1	503	-1.98807	onset_pred	cond4	cyc4	blk3
exp1	s02	mp067	10	15	1	505	-1.9802	onset_pred	cond4	cyc4	blk3
exp1	s02	mp055	10	16	1	606	-1.65017	onset_pred	cond4	cyc4	blk3
exp1	s02	mp056	10	17	1	691	-1.44718	onset_pred	cond4	cyc5	blk3
exp1	s02	mp067	10	18	1	679	-1.47275	onset_pred	cond4	cyc5	blk3
exp1	s02	mp071	10	19	1	599	-1.66945	onset_pred	cond4	cyc5	blk3
exp1	s02	mp055	10	20	M	492	-2.03252	onset_pred	cond4	cyc5	blk3
exp1	s02	mp074	11	1	1	571	-1.75131	onset_pred	cond4	cyc1	blk3
exp1	s02	mp022	11	2	1	517	-1.93424	onset_pred	cond4	cyc1	blk3
exp1	s02	mp070	11	3	1	696	-1.43678	onset_pred	cond4	cyc1	blk3
exp1	s02	mp074	11	4	1	610	-1.63934	onset_pred	cond4	cyc2	blk3
exp1	s02	mp025	11	5	1	597	-1.67504	onset_pred	cond4	cyc1	blk3
exp1	s02	mp022	11	6	1	589	-1.69779	onset_pred	cond4	cyc2	blk3
exp1	s02	mp025	11	7	1	575	-1.73913	onset_pred	cond4	cyc2	blk3
exp1	s02	mp070	11	8	1	698	-1.43266	onset_pred	cond4	cyc2	blk3
exp1	s02	mp022	11	9	1	610	-1.63934	onset_pred	cond4	cyc3	blk3
exp1	s02	mp025	11	10	1	652	-1.53374	onset_pred	cond4	cyc3	blk3
exp1	s02	mp074	11	11	1	635	-1.5748	onset_pred	cond4	cyc3	blk3
exp1	s02	mp070	11	12	1	524	-1.9084	onset_pred	cond4	cyc3	blk3
exp1	s02	mp074	11	13	1	614	-1.62866	onset_pred	cond4	cyc4	blk3
exp1	s02	mp022	11	14	1	545	-1.83486	onset_pred	cond4	cyc4	blk3
exp1	s02	mp070	11	15	1	735	-1.36054	onset_pred	cond4	cyc4	blk3
exp1	s02	mp025	11	16	1	629	-1.58983	onset_pred	cond4	cyc4	blk3
exp1	s02	mp074	11	17	1	577	-1.7331	onset_pred	cond4	cyc5	blk3
exp1	s02	mp070	11	18	1	422	-2.36967	onset_pred	cond4	cyc5	blk3
exp1	s02	mp025	11	19	1	734	-1.3624	onset_pred	cond4	cyc5	blk3
exp1	s02	mp022	11	20	1	580	-1.72414	onset_pred	cond4	cyc5	blk3
exp1	s02	mp038	12	1	1	622	-1.60772	onset_pred	cond4	cyc1	blk3
exp1	s02	mp072	12	2	1	605	-1.65289	onset_pred	cond4	cyc1	blk3
exp1	s02	mp039	12	3	1	543	-1.84162	onset_pred	cond4	cyc1	blk3
exp1	s02	mp068	12	4	1	490	-2.04082	onset_pred	cond4	cyc1	blk3
exp1	s02	mp072	12	5	1	601	-1.66389	onset_pred	cond4	cyc2	blk3
exp1	s02	mp038	12	6	1	653	-1.53139	onset_pred	cond4	cyc2	blk3
exp1	s02	mp039	12	7	1	467	-2.14133	onset_pred	cond4	cyc2	blk3
exp1	s02	mp072	12	8	1	771	-1.29702	onset_pred	cond4	cyc3	blk3
exp1	s02	mp068	12	9	1	631	-1.58479	onset_pred	cond4	cyc2	blk3
exp1	s02	mp038	12	10	1	564	-1.77305	onset_pred	cond4	cyc3	blk3
exp1	s02	mp039	12	11	1	609	-1.64204	onset_pred	cond4	cyc3	blk3
exp1	s02	mp068	12	12	1	637	-1.56986	onset_pred	cond4	cyc3	blk3
exp1	s02	mp072	12	13	1	596	-1.67785	onset_pred	cond4	cyc4	blk3
exp1	s02	mp039	12	14	1	502	-1.99203	onset_pred	cond4	cyc4	blk3
exp1	s02	mp068	12	15	1	768	-1.30208	onset_pred	cond4	cyc4	blk3
exp1	s02	mp038	12	16	1	577	-1.7331	onset_pred	cond4	cyc4	blk3
exp1	s02	mp039	12	17	1	492	-2.03252	onset_pred	cond4	cyc5	blk3
exp1	s02	mp068	12	18	1	669	-1.49477	onset_pred	cond4	cyc5	blk3
exp1	s02	mp072	12	19	1	591	-1.69205	onset_pred	cond4	cyc5	blk3
exp1	s02	mp038	12	20	1	599	-1.66945	onset_pred	cond4	cyc5	blk3
exp1	s02	mp072	13	1	1	607	-1.64745	rhyme_pred	cond5	cyc1	blk4
exp1	s02	mp071	13	2	1	647	-1.5456	rhyme_pred	cond5	cyc1	blk4
exp1	s02	mp075	13	3	1	689	-1.45138	rhyme_pred	cond5	cyc1	blk4
exp1	s02	mp072	13	4	1	555	-1.8018	rhyme_pred	cond5	cyc2	blk4
exp1	s02	mp075	13	5	1	642	-1.55763	rhyme_pred	cond5	cyc2	blk4
exp1	s02	mp074	13	6	1	599	-1.66945	rhyme_pred	cond5	cyc1	blk4
exp1	s02	mp072	13	7	1	477	-2.09644	rhyme_pred	cond5	cyc3	blk4
exp1	s02	mp071	13	8	1	545	-1.83486	rhyme_pred	cond5	cyc2	blk4
exp1	s02	mp074	13	9	1	556	-1.79856	rhyme_pred	cond5	cyc2	blk4
exp1	s02	mp071	13	10	1	537	-1.8622	rhyme_pred	cond5	cyc3	blk4
exp1	s02	mp075	13	11	1	713	-1.40252	rhyme_pred	cond5	cyc3	blk4
exp1	s02	mp072	13	12	1	556	-1.79856	rhyme_pred	cond5	cyc4	blk4
exp1	s02	mp074	13	13	1	503	-1.98807	rhyme_pred	cond5	cyc3	blk4
exp1	s02	mp071	13	14	1	527	-1.89753	rhyme_pred	cond5	cyc4	blk4
exp1	s02	mp075	13	15	1	680	-1.47059	rhyme_pred	cond5	cyc4	blk4
exp1	s02	mp074	13	16	1	543	-1.84162	rhyme_pred	cond5	cyc4	blk4
exp1	s02	mp072	13	17	1	508	-1.9685	rhyme_pred	cond5	cyc5	blk4
exp1	s02	mp075	13	18	1	783	-1.27714	rhyme_pred	cond5	cyc5	blk4
exp1	s02	mp071	13	19	1	493	-2.0284	rhyme_pred	cond5	cyc5	blk4
exp1	s02	mp074	13	20	1	514	-1.94553	rhyme_pred	cond5	cyc5	blk4
exp1	s02	mp055	14	1	1	803	-1.24533	rhyme_pred	cond5	cyc1	blk4
exp1	s02	mp038	14	2	1	547	-1.82815	rhyme_pred	cond5	cyc1	blk4
exp1	s02	mp044	14	3	1	705	-1.41844	rhyme_pred	cond5	cyc1	blk4
exp1	s02	mp055	14	4	1	439	-2.2779	rhyme_pred	cond5	cyc2	blk4
exp1	s02	mp025	14	5	1	768	-1.30208	rhyme_pred	cond5	cyc1	blk4
exp1	s02	mp038	14	6	1	563	-1.7762	rhyme_pred	cond5	cyc2	blk4
exp1	s02	mp025	14	7	1	551	-1.81488	rhyme_pred	cond5	cyc2	blk4
exp1	s02	mp044	14	8	1	697	-1.43472	rhyme_pred	cond5	cyc2	blk4
exp1	s02	mp038	14	9	1	571	-1.75131	rhyme_pred	cond5	cyc3	blk4
exp1	s02	mp025	14	10	1	649	-1.54083	rhyme_pred	cond5	cyc3	blk4
exp1	s02	mp055	14	11	1	633	-1.57978	rhyme_pred	cond5	cyc3	blk4
exp1	s02	mp044	14	12	1	654	-1.52905	rhyme_pred	cond5	cyc3	blk4
exp1	s02	mp055	14	13	1	636	-1.57233	rhyme_pred	cond5	cyc4	blk4
exp1	s02	mp038	14	14	1	753	-1.32802	rhyme_pred	cond5	cyc4	blk4
exp1	s02	mp044	14	15	1	611	-1.63666	rhyme_pred	cond5	cyc4	blk4
exp1	s02	mp025	14	16	1	608	-1.64474	rhyme_pred	cond5	cyc4	blk4
exp1	s02	mp055	14	17	1	601	-1.66389	rhyme_pred	cond5	cyc5	blk4
exp1	s02	mp044	14	18	1	602	-1.66113	rhyme_pred	cond5	cyc5	blk4
exp1	s02	mp025	14	19	1	671	-1.49031	rhyme_pred	cond5	cyc5	blk4
exp1	s02	mp038	14	20	1	1218	-0.821018	rhyme_pred	cond5	cyc5	blk4
exp1	s02	mp022	15	1	1	621	-1.61031	rhyme_pred	cond5	cyc1	blk4
exp1	s02	mp056	15	2	1	721	-1.38696	rhyme_pred	cond5	cyc1	blk4
exp1	s02	mp039	15	3	1	403	-2.48139	rhyme_pred	cond5	cyc1	blk4
exp1	s02	mp045	15	4	1	649	-1.54083	rhyme_pred	cond5	cyc1	blk4
exp1	s02	mp056	15	5	1	656	-1.52439	rhyme_pred	cond5	cyc2	blk4
exp1	s02	mp022	15	6	1	594	-1.6835	rhyme_pred	cond5	cyc2	blk4
exp1	s02	mp039	15	7	1	584	-1.71233	rhyme_pred	cond5	cyc2	blk4
exp1	s02	mp056	15	8	1	610	-1.63934	rhyme_pred	cond5	cyc3	blk4
exp1	s02	mp045	15	9	1	587	-1.70358	rhyme_pred	cond5	cyc2	blk4
exp1	s02	mp022	15	10	1	554	-1.80505	rhyme_pred	cond5	cyc3	blk4
exp1	s02	mp039	15	11	1	560	-1.78571	rhyme_pred	cond5	cyc3	blk4
exp1	s02	mp045	15	12	1	547	-1.82815	rhyme_pred	cond5	cyc3	blk4
exp1	s02	mp056	15	13	1	619	-1.61551	rhyme_pred	cond5	cyc4	blk4
exp1	s02	mp039	15	14	1	545	-1.83486	rhyme_pred	cond5	cyc4	blk4
exp1	s02	mp045	15	15	1	711	-1.40647	rhyme_pred	cond5	cyc4	blk4
exp1	s02	mp022	15	16	1	578	-1.7301	rhyme_pred	cond5	cyc4	blk4
exp1	s02	mp039	15	17	1	498	-2.00803	rhyme_pred	cond5	cyc5	blk4
exp1	s02	mp045	15	18	1	621	-1.61031	rhyme_pred	cond5	cyc5	blk4
exp1	s02	mp056	15	19	1	591	-1.69205	rhyme_pred	cond5	cyc5	blk4
exp1	s02	mp022	15	20	1	626	-1.59744	rhyme_pred	cond5	cyc5	blk4
exp1	s02	mp068	16	1	1	674	-1.48368	rhyme_pred	cond5	cyc1	blk4
exp1	s02	mp070	16	2	1	597	-1.67504	rhyme_pred	cond5	cyc1	blk4
exp1	s02	mp078	16	3	1	711	-1.40647	rhyme_pred	cond5	cyc1	blk4
exp1	s02	mp070	16	4	1	561	-1.78253	rhyme_pred	cond5	cyc2	blk4
exp1	s02	mp067	16	5	1	659	-1.51745	rhyme_pred	cond5	cyc1	blk4
exp1	s02	mp068	16	6	1	512	-1.95312	rhyme_pred	cond5	cyc2	blk4
exp1	s02	mp078	16	7	1	676	-1.47929	rhyme_pred	cond5	cyc2	blk4
exp1	s02	mp067	16	8	1	603	-1.65837	rhyme_pred	cond5	cyc2	blk4
exp1	s02	mp070	16	9	1	610	-1.63934	rhyme_pred	cond5	cyc3	blk4
exp1	s02	mp068	16	10	1	549	-1.82149	rhyme_pred	cond5	cyc3	blk4
exp1	s02	mp067	16	11	1	545	-1.83486	rhyme_pred	cond5	cyc3	blk4
exp1	s02	mp078	16	12	1	623	-1.60514	rhyme_pred	cond5	cyc3	blk4
exp1	s02	mp067	16	13	1	627	-1.5949	rhyme_pred	cond5	cyc4	blk4
exp1	s02	mp070	16	14	1	709	-1.41044	rhyme_pred	cond5	cyc4	blk4
exp1	s02	mp068	16	15	1	560	-1.78571	rhyme_pred	cond5	cyc4	blk4
exp1	s02	mp078	16	16	1	611	-1.63666	rhyme_pred	cond5	cyc4	blk4
exp1	s02	mp067	16	17	1	665	-1.50376	rhyme_pred	cond5	cyc5	blk4
exp1	s02	mp068	16	18	1	574	-1.74216	rhyme_pred	cond5	cyc5	blk4
exp1	s02	mp070	16	19	1	586	-1.70648	rhyme_pred	cond5	cyc5	blk4
exp1	s02	mp078	16	20	1	651	-1.5361	rhyme_pred	cond5	cyc5	blk4
exp1	s03	mp055	1	1	1	568	-1.76056	unrelated	cond1	cyc1	blk1
exp1	s03	mp022	1	2	1	513	-1.94932	unrelated	cond1	cyc1	blk1
exp1	s03	mp068	1	3	1	446	-2.24215	unrelated	cond1	cyc1	blk1
exp1	s03	mp022	1	4	1	565	-1.76991	unrelated	cond1	cyc2	blk1
exp1	s03	mp075	1	5	1	567	-1.76367	unrelated	cond1	cyc1	blk1
exp1	s03	mp055	1	6	1	591	-1.69205	unrelated	cond1	cyc2	blk1
exp1	s03	mp068	1	7	1	506	-1.97628	unrelated	cond1	cyc2	blk1
exp1	s03	mp075	1	8	1	412	-2.42718	unrelated	cond1	cyc2	blk1
exp1	s03	mp022	1	9	1	533	-1.87617	unrelated	cond1	cyc3	blk1
exp1	s03	mp055	1	10	1	450	-2.22222	unrelated	cond1	cyc3	blk1
exp1	s03	mp075	1	11	1	610	-1.63934	unrelated	cond1	cyc3	blk1
exp1	s03	mp068	1	12	1	410	-2.43902	unrelated	cond1	cyc3	blk1
exp1	s03	mp075	1	13	1	540	-1.85185	unrelated	cond1	cyc4	blk1
exp1	s03	mp022	1	14	1	480	-2.08333	unrelated	cond1	cyc4	blk1
exp1	s03	mp055	1	15	1	587	-1.70358	unrelated	cond1	cyc4	blk1
exp1	s03	mp068	1	16	1	506	-1.97628	unrelated	cond1	cyc4	blk1
exp1	s03	mp075	1	17	1	642	-1.55763	unrelated	cond1	cyc5	blk1
exp1	s03	mp055	1	18	1	569	-1.75747	unrelated	cond1	cyc5	blk1
exp1	s03	mp022	1	19	1	472	-2.11864	unrelated	cond1	cyc5	blk1
exp1	s03	mp068	1	20	1	449	-2.22717	unrelated	cond1	cyc5	blk1
exp1	s03	mp067	2	1	1	597	-1.67504	unrelated	cond1	cyc1	blk1
exp1	s03	mp044	2	2	1	568	-1.76056	unrelated	cond1	cyc1	blk1
exp1	s03	mp039	2	3	1	438	-2.28311	unrelated	cond1	cyc1	blk1
exp1	s03	mp067	2	4	1	535	-1.86916	unrelated	cond1	cyc2	blk1
exp1	s03	mp039	2	5	1	416	-2.40385	unrelated	cond1	cyc2	blk1
exp1	s03	mp074	2	6	1	468	-2.13675	unrelated	cond1	cyc1	blk1
exp1	s03	mp067	2	7	1	522	-1.91571	unrelated	cond1	cyc3	blk1
exp1	s03	mp044	2	8	1	643	-1.55521	unrelated	cond1	cyc2	blk1
exp1	s03	mp074	2	9	1	568	-1.76056	unrelated	cond1	cyc2	blk1
exp1	s03	mp044	2	10	1	627	-1.5949	unrelated	cond1	cyc3	blk1
exp1	s03	mp039	2	11	1	467	-2.14133	unrelated	cond1	cyc3	blk1
exp1	s03	mp067	2	12	1	519	-1.92678	unrelated	cond1	cyc4	blk1
exp1	s03	mp074	2	13	1	549	-1.82149	unrelated	cond1	cyc3	blk1
exp1	s03	mp044	2	14	1	612	-1.63399	unrelated	cond1	cyc4	blk1
exp1	s03	mp039	2	15	1	438	-2.28311	unrelated	cond1	cyc4	blk1
exp1	s03	mp074	2	16	1	595	-1.68067	unrelated	cond1	cyc4	blk1
exp1	s03	mp067	2	17	1	470	-2.12766	unrelated	cond1	cyc5	blk1
exp1	s03	mp039	2	18	1	513	-1.94932	unrelated	cond1	cyc5	blk1
exp1	s03	mp044	2	19	1	534	-1.87266	unrelated	cond1	cyc5	blk1
exp1	s03	mp074	2	20	1	493	-2.0284	unrelated	cond1	cyc5	blk1
exp1	s03	mp056	3	1	1	723	-1.38313	unrelated	cond1	cyc1	blk1
exp1	s03	mp078	3	2	1	494	-2.02429	unrelated	cond1	cyc1	blk1
exp1	s03	mp025	3	3	1	607	-1.64745	unrelated	cond1	cyc1	blk1
exp1	s03	mp056	3	4	1	620	-1.6129	unrelated	cond1	cyc2	blk1
exp1	s03	mp072	3	5	1	541	-1.84843	unrelated	cond1	cyc1	blk1
exp1	s03	mp078	3	6	1	519	-1.92678	unrelated	cond1	cyc2	blk1
exp1	s03	mp072	3	7	1	573	-1.7452	unrelated	cond1	cyc2	blk1
exp1	s03	mp025	3	8	1	603	-1.65837	unrelated	cond1	cyc2	blk1
exp1	s03	mp078	3	9	1	497	-2.01207	unrelated	cond1	cyc3	blk1
exp1	s03	mp072	3	10	1	483	-2.07039	unrelated	cond1	cyc3	blk1
exp1	s03	mp056	3	11	1	612	-1.63399	unrelated	cond1	cyc3	blk1
exp1	s03	mp025	3	12	1	617	-1.62075	unrelated	cond1	cyc3	blk1
exp1	s03	mp056	3	13	1	600	-1.66667	unrelated	cond1	cyc4	blk1
exp1	s03	mp078	3	14	1	516	-1.93798	unrelated	cond1	cyc4	blk1
exp1	s03	mp025	3	15	1	722	-1.38504	unrelated	cond1	cyc4	blk1
exp1	s03	mp072	3	16	1	493	-2.0284	unrelated	cond1	cyc4	blk1
exp1	s03	mp056	3	17	1	726	-1.37741	unrelated	cond1	cyc5	blk1
exp1	s03	mp025	3	18	1	617	-1.62075	unrelated	cond1	cyc5	blk1
exp1	s03	mp072	3	19	1	518	-1.9305	unrelated	cond1	cyc5	blk1
exp1	s03	mp078	3	20	1	532	-1.8797	unrelated	cond1	cyc5	blk1
exp1	s03	mp038	4	1	1	646	-1.54799	unrelated	cond1	cyc1	blk1
exp1	s03	mp071	4	2	1	565	-1.76991	unrelated	cond1	cyc1	blk1
exp1	s03	mp045	4	3	1	543	-1.84162	unrelated	cond1	cyc1	blk1
exp1	s03	mp070	4	4	1	709	-1.41044	unrelated	cond1	cyc1	blk1
exp1	s03	mp071	4	5	1	486	-2.05761	unrelated	cond1	cyc2	blk1
exp1	s03	mp038	4	6	1	601	-1.66389	unrelated	cond1	cyc2	blk1
exp1	s03	mp045	4	7	1	518	-1.9305	unrelated	cond1	cyc2	blk1
exp1	s03	mp071	4	8	1	601	-1.66389	unrelated	cond1	cyc3	blk1
exp1	s03	mp070	4	9	1	764	-1.3089	unrelated	cond1	cyc2	blk1
exp1	s03	mp038	4	10	1	604	-1.65563	unrelated	cond1	cyc3	blk1
exp1	s03	mp045	4	11	1	671	-1.49031	unrelated	cond1	cyc3	blk1
exp1	s03	mp070	4	12	1	578	-1.7301	unrelated	cond1	cyc3	blk1
exp1	s03	mp071	4	13	1	558	-1.79211	unrelated	cond1	cyc4	blk1
exp1	s03	mp045	4	14	1	545	-1.83486	unrelated	cond1	cyc4	blk1
exp1	s03	mp070	4	15	1	660	-1.51515	unrelated	cond1	cyc4	blk1
exp1	s03	mp038	4	16	1	573	-1.7452	unrelated	cond1	cyc4	blk1
exp1	s03	mp045	4	17	1	551	-1.81488	unrelated	cond1	cyc5	blk1
exp1	s03	mp070	4	18	1	622	-1.60772	unrelated	cond1	cyc5	blk1
exp1	s03	mp071	4	19	1	449	-2.22717	unrelated	cond1	cyc5	blk1
exp1	s03	mp038	4	20	1	505	-1.9802	unrelated	cond1	cyc5	blk1
exp1	s03	mp056	5	1	1	666	-1.5015	onset_pred	cond4	cyc1	blk2
exp1	s03	mp071	5	2	1	528	-1.89394	onset_pred	cond4	cyc1	blk2
exp1	s03	mp067	5	3	1	521	-1.91939	onset_pred	cond4	cyc1	blk2
exp1	s03	mp056	5	4	1	601	-1.66389	onset_pred	cond4	cyc2	blk2
exp1	s03	mp067	5	5	1	641	-1.56006	onset_pred	cond4	cyc2	blk2
exp1	s03	mp055	5	6	1	600	-1.66667	onset_pred	cond4	cyc1	blk2
exp1	s03	mp056	5	7	1	576	-1.73611	onset_pred	cond4	cyc3	blk2
exp1	s03	mp071	5	8	1	519	-1.92678	onset_pred	cond4	cyc2	blk2
exp1	s03	mp055	5	9	1	515	-1.94175	onset_pred	cond4	cyc2	blk2
exp1	s03	mp071	5	10	1	466	-2.14592	onset_pred	cond4	cyc3	blk2
exp1	s03	mp067	5	11	1	606	-1.65017	onset_pred	cond4	cyc3	blk2
exp1	s03	mp056	5	12	1	545	-1.83486	onset_pred	cond4	cyc4	blk2
exp1	s03	mp055	5	13	1	535	-1.86916	onset_pred	cond4	cyc3	blk2
exp1	s03	mp071	5	14	1	435	-2.29885	onset_pred	cond4	cyc4	blk2
exp1	s03	mp067	5	15	1	496	-2.01613	onset_pred	cond4	cyc4	blk2
exp1	s03	mp055	5	16	1	517	-1.93424	onset_pred	cond4	cyc4	blk2
exp1	s03	mp056	5	17	1	570	-1.75439	onset_pred	cond4	cyc5	blk2
exp1	s03	mp067	5	18	1	469	-2.1322	onset_pred	cond4	cyc5	blk2
exp1	s03	mp071	5	19	1	477	-2.09644	onset_pred	cond4	cyc5	blk2
exp1	s03	mp055	5	20	1	495	-2.0202	onset_pred	cond4	cyc5	blk2
exp1	s03	mp074	6	1	1	563	-1.7762	onset_pred	cond4	cyc1	blk2
exp1	s03	mp022	6	2	1	567	-1.76367	onset_pred	cond4	cyc1	blk2
exp1	s03	mp070	6	3	1	779	-1.2837	onset_pred	cond4	cyc1	blk2
exp1	s03	mp074	6	4	1	600	-1.66667	onset_pred	cond4	cyc2	blk2
exp1	s03	mp025	6	5	1	574	-1.74216	onset_pred	cond4	cyc1	blk2
exp1	s03	mp022	6	6	1	569	-1.75747	onset_pred	cond4	cyc2	blk2
exp1	s03	mp025	6	7	1	638	-1.5674	onset_pred	cond4	cyc2	blk2
exp1	s03	mp070	6	8	1	646	-1.54799	onset_pred	cond4	cyc2	blk2
exp1	s03	mp022	6	9	1	513	-1.94932	onset_pred	cond4	cyc3	blk2
exp1	s03	mp025	6	10	1	557	-1.79533	onset_pred	cond4	cyc3	blk2
exp1	s03	mp074	6	11	1	535	-1.86916	onset_pred	cond4	cyc3	blk2
exp1	s03	mp070	6	12	1	658	-1.51976	onset_pred	cond4	cyc3	blk2
exp1	s03	mp074	6	13	1	541	-1.84843	onset_pred	cond4	cyc4	blk2
exp1	s03	mp022	6	14	1	548	-1.82482	onset_pred	cond4	cyc4	blk2
exp1	s03	mp070	6	15	1	586	-1.70648	onset_pred	cond4	cyc4	blk2
exp1	s03	mp025	6	16	1	595	-1.68067	onset_pred	cond4	cyc4	blk2
exp1	s03	mp074	6	17	1	428	-2.33645	onset_pred	cond4	cyc5	blk2
exp1	s03	mp070	6	18	1	560	-1.78571	onset_pred	cond4	cyc5	blk2
exp1	s03	mp025	6	19	1	526	-1.90114	onset_pred	cond4	cyc5	blk2
exp1	s03	mp022	6	20	1	563	-1.7762	onset_pred	cond4	cyc5	blk2
exp1	s03	mp038	7	1	1	692	-1.44509	onset_pred	cond4	cyc1	blk2
exp1	s03	mp072	7	2	1	426	-2.34742	onset_pred	cond4	cyc1	blk2
exp1	s03	mp039	7	3	1	434	-2.30415	onset_pred	cond4	cyc1	blk2
exp1	s03	mp068	7	4	1	544	-1.83824	onset_pred	cond4	cyc1	blk2
exp1	s03	mp072	7	5	1	512	-1.95312	onset_pred	cond4	cyc2	blk2
exp1	s03	mp038	7	6	1	507	-1.97239	onset_pred	cond4	cyc2	blk2
exp1	s03	mp039	7	7	1	379	-2.63852	onset_pred	cond4	cyc2	blk2
exp1	s03	mp072	7	8	1	450	-2.22222	onset_pred	cond4	cyc3	blk2
exp1	s03	mp068	7	9	1	508	-1.9685	onset_pred	cond4	cyc2	blk2
exp1	s03	mp038	7	10	1	549	-1.82149	onset_pred	cond4	cyc3	blk2
exp1	s03	mp039	7	11	1	459	-2.17865	onset_pred	cond4	cyc3	blk2
exp1	s03	mp068	7	12	1	447	-2.23714	onset_pred	cond4	cyc3	blk2
exp1	s03	mp072	7	13	1	455	-2.1978	onset_pred	cond4	cyc4	blk2
exp1	s03	mp039	7	14	1	386	-2.59067	onset_pred	cond4	cyc4	blk2
exp1	s03	mp068	7	15	M	249	-4.01606	onset_pred	cond4	cyc4	blk2
exp1	s03	mp038	7	16	1	533	-1.87617	onset_pred	cond4	cyc4	blk2
exp1	s03	mp039	7	17	1	503	-1.98807	onset_pred	cond4	cyc5	blk2
exp1	s03	mp068	7	18	1	469	-2.1322	onset_pred	cond4	cyc5	blk2
exp1	s03	mp072	7	19	1	496	-2.01613	onset_pred	cond4	cyc5	blk2
exp1	s03	mp038	7	20	1	521	-1.91939	onset_pred	cond4	cyc5	blk2
exp1	s03	mp045	8	1	1	582	-1.71821	onset_pred	cond4	cyc1	blk2
exp1	s03	mp044	8	2	1	527	-1.89753	onset_pred	cond4	cyc1	blk2
exp1	s03	mp078	8	3	1	476	-2.10084	onset_pred	cond4	cyc1	blk2
exp1	s03	mp044	8	4	1	601	-1.66389	onset_pred	cond4	cyc2	blk2
exp1	s03	mp075	8	5	1	617	-1.62075	onset_pred	cond4	cyc1	blk2
exp1	s03	mp045	8	6	1	453	-2.20751	onset_pred	cond4	cyc2	blk2
exp1	s03	mp078	8	7	1	455	-2.1978	onset_pred	cond4	cyc2	blk2
exp1	s03	mp075	8	8	1	539	-1.85529	onset_pred	cond4	cyc2	blk2
exp1	s03	mp044	8	9	1	467	-2.14133	onset_pred	cond4	cyc3	blk2
exp1	s03	mp045	8	10	1	504	-1.98413	onset_pred	cond4	cyc3	blk2
exp1	s03	mp075	8	11	1	529	-1.89036	onset_pred	cond4	cyc3	blk2
exp1	s03	mp078	8	12	1	581	-1.72117	onset_pred	cond4	cyc3	blk2
exp1	s03	mp075	8	13	1	518	-1.9305	onset_pred	cond4	cyc4	blk2
exp1	s03	mp044	8	14	1	557	-1.79533	onset_pred	cond4	cyc4	blk2
exp1	s03	mp045	8	15	1	450	-2.22222	onset_pred	cond4	cyc4	blk2
exp1	s03	mp078	8	16	1	448	-2.23214	onset_pred	cond4	cyc4	blk2
exp1	s03	mp075	8	17	1	550	-1.81818	onset_pred	cond4	cyc5	blk2
exp1	s03	mp045	8	18	1	474	-2.1097	onset_pred	cond4	cyc5	blk2
exp1	s03	mp044	8	19	1	486	-2.05761	onset_pred	cond4	cyc5	blk2
exp1	s03	mp078	8	20	1	545	-1.83486	onset_pred	cond4	cyc5	blk2
exp1	s03	mp055	9	1	1	763	-1.31062	rhyme_pred	cond5	cyc1	blk3
exp1	s03	mp038	9	2	1	571	-1.75131	rhyme_pred	cond5	cyc1	blk3
exp1	s03	mp044	9	3	1	674	-1.48368	rhyme_pred	cond5	cyc1	blk3
exp1	s03	mp055	9	4	1	546	-1.8315	rhyme_pred	cond5	cyc2	blk3
exp1	s03	mp025	9	5	1	570	-1.75439	rhyme_pred	cond5	cyc1	blk3
exp1	s03	mp038	9	6	1	511	-1.95695	rhyme_pred	cond5	cyc2	blk3
exp1	s03	mp025	9	7	1	610	-1.63934	rhyme_pred	cond5	cyc2	blk3
exp1	s03	mp044	9	8	1	581	-1.72117	rhyme_pred	cond5	cyc2	blk3
exp1	s03	mp038	9	9	1	641	-1.56006	rhyme_pred	cond5	cyc3	blk3
exp1	s03	mp025	9	10	1	550	-1.81818	rhyme_pred	cond5	cyc3	blk3
exp1	s03	mp055	9	11	1	481	-2.079	rhyme_pred	cond5	cyc3	blk3
exp1	s03	mp044	9	12	1	526	-1.90114	rhyme_pred	cond5	cyc3	blk3
exp1	s03	mp055	9	13	1	581	-1.72117	rhyme_pred	cond5	cyc4	blk3
exp1	s03	mp038	9	14	1	599	-1.66945	rhyme_pred	cond5	cyc4	blk3
exp1	s03	mp044	9	15	1	635	-1.5748	rhyme_pred	cond5	cyc4	blk3
exp1	s03	mp025	9	16	1	621	-1.61031	rhyme_pred	cond5	cyc4	blk3
exp1	s03	mp055	9	17	1	544	-1.83824	rhyme_pred	cond5	cyc5	blk3
exp1	s03	mp044	9	18	1	531	-1.88324	rhyme_pred	cond5	cyc5	blk3
exp1	s03	mp025	9	19	1	553	-1.80832	rhyme_pred	cond5	cyc5	blk3
exp1	s03	mp038	9	20	1	618	-1.61812	rhyme_pred	cond5	cyc5	blk3
exp1	s03	mp022	10	1	1	425	-2.35294	rhyme_pred	cond5	cyc1	blk3
exp1	s03	mp056	10	2	1	519	-1.92678	rhyme_pred	cond5	cyc1	blk3
exp1	s03	mp039	10	3	1	404	-2.47525	rhyme_pred	cond5	cyc1	blk3
exp1	s03	mp045	10	4	1	423	-2.36407	rhyme_pred	cond5	cyc1	blk3
exp1	s03	mp056	10	5	1	469	-2.1322	rhyme_pred	cond5	cyc2	blk3
exp1	s03	mp022	10	6	1	460	-2.17391	rhyme_pred	cond5	cyc2	blk3
exp1	s03	mp039	10	7	1	382	-2.6178	rhyme_pred	cond5	cyc2	blk3
exp1	s03	mp056	10	8	1	517	-1.93424	rhyme_pred	cond5	cyc3	blk3
exp1	s03	mp045	10	9	1	551	-1.81488	rhyme_pred	cond5	cyc2	blk3
exp1	s03	mp022	10	10	1	507	-1.97239	rhyme_pred	cond5	cyc3	blk3
exp1	s03	mp039	10	11	1	398	-2.51256	rhyme_pred	cond5	cyc3	blk3
exp1	s03	mp045	10	12	1	557	-1.79533	rhyme_pred	cond5	cyc3	blk3
exp1	s03	mp056	10	13	1	586	-1.70648	rhyme_pred	cond5	cyc4	blk3
exp1	s03	mp039	10	14	1	506	-1.97628	rhyme_pred	cond5	cyc4	blk3
exp1	s03	mp045	10	15	1	824	-1.21359	rhyme_pred	cond5	cyc4	blk3
exp1	s03	mp022	10	16	1	484	-2.06612	rhyme_pred	cond5	cyc4	blk3
exp1	s03	mp039	10	17	1	650	-1.53846	rhyme_pred	cond5	cyc5	blk3
exp1	s03	mp045	10	18	1	572	-1.74825	rhyme_pred	cond5	cyc5	blk3
exp1	s03	mp056	10	19	1	600	-1.66667	rhyme_pred	cond5	cyc5	blk3
exp1	s03	mp022	10	20	1	541	-1.84843	rhyme_pred	cond5	cyc5	blk3
exp1	s03	mp068	11	1	1	548	-1.82482	rhyme_pred	cond5	cyc1	blk3
exp1	s03	mp070	11	2	1	568	-1.76056	rhyme_pred	cond5	cyc1	blk3
exp1	s03	mp078	11	3	1	466	-2.14592	rhyme_pred	cond5	cyc1	blk3
exp1	s03	mp070	11	4	1	563	-1.7762	rhyme_pred	cond5	cyc2	blk3
exp1	s03	mp067	11	5	1	520	-1.92308	rhyme_pred	cond5	cyc1	blk3
exp1	s03	mp068	11	6	1	492	-2.03252	rhyme_pred	cond5	cyc2	blk3
exp1	s03	mp078	11	7	1	561	-1.78253	rhyme_pred	cond5	cyc2	blk3
exp1	s03	mp067	11	8	1	574	-1.74216	rhyme_pred	cond5	cyc2	blk3
exp1	s03	mp070	11	9	1	665	-1.50376	rhyme_pred	cond5	cyc3	blk3
exp1	s03	mp068	11	10	1	497	-2.01207	rhyme_pred	cond5	cyc3	blk3
exp1	s03	mp067	11	11	1	546	-1.8315	rhyme_pred	cond5	cyc3	blk3
exp1	s03	mp078	11	12	1	589	-1.69779	rhyme_pred	cond5	cyc3	blk3
exp1	s03	mp067	11	13	1	611	-1.63666	rhyme_pred	cond5	cyc4	blk3
exp1	s03	mp070	11	14	1	538	-1.85874	rhyme_pred	cond5	cyc4	blk3
exp1	s03	mp068	11	15	1	517	-1.93424	rhyme_pred	cond5	cyc4	blk3
exp1	s03	mp078	11	16	1	592	-1.68919	rhyme_pred	cond5	cyc4	blk3
exp1	s03	mp067	11	17	1	447	-2.23714	rhyme_pred	cond5	cyc5	blk3
exp1	s03	mp068	11	18	1	463	-2.15983	rhyme_pred	cond5	cyc5	blk3
exp1	s03	mp070	11	19	1	603	-1.65837	rhyme_pred	cond5	cyc5	blk3
exp1	s03	mp078	11	20	1	601	-1.66389	rhyme_pred	cond5	cyc5	blk3
exp1	s03	mp072	12	1	1	517	-1.93424	rhyme_pred	cond5	cyc1	blk3
exp1	s03	mp071	12	2	1	475	-2.10526	rhyme_pred	cond5	cyc1	blk3
exp1	s03	mp075	12	3	1	633	-1.57978	rhyme_pred	cond5	cyc1	blk3
exp1	s03	mp072	12	4	1	509	-1.96464	rhyme_pred	cond5	cyc2	blk3
exp1	s03	mp075	12	5	1	925	-1.08108	rhyme_pred	cond5	cyc2	blk3
exp1	s03	mp074	12	6	1	576	-1.73611	rhyme_pred	cond5	cyc1	blk3
exp1	s03	mp072	12	7	1	512	-1.95312	rhyme_pred	cond5	cyc3	blk3
exp1	s03	mp071	12	8	1	526	-1.90114	rhyme_pred	cond5	cyc2	blk3
exp1	s03	mp074	12	9	1	572	-1.74825	rhyme_pred	cond5	cyc2	blk3
exp1	s03	mp071	12	10	1	593	-1.68634	rhyme_pred	cond5	cyc3	blk3
exp1	s03	mp075	12	11	1	604	-1.65563	rhyme_pred	cond5	cyc3	blk3
exp1	s03	mp072	12	12	1	512	-1.95312	rhyme_pred	cond5	cyc4	blk3
exp1	s03	mp074	12	13	1	527	-1.89753	rhyme_pred	cond5	cyc3	blk3
exp1	s03	mp071	12	14	1	464	-2.15517	rhyme_pred	cond5	cyc4	blk3
exp1	s03	mp075	12	15	1	539	-1.85529	rhyme_pred	cond5	cyc4	blk3
exp1	s03	mp074	12	16	1	546	-1.8315	rhyme_pred	cond5	cyc4	blk3
exp1	s03	mp072	12	17	1	469	-2.1322	rhyme_pred	cond5	cyc5	blk3
exp1	s03	mp075	12	18	1	617	-1.62075	rhyme_pred	cond5	cyc5	blk3
exp1	s03	mp071	12	19	1	412	-2.42718	rhyme_pred	cond5	cyc5	blk3
exp1	s03	mp074	12	20	1	530	-1.88679	rhyme_pred	cond5	cyc5	blk3
exp1	s03	mp038	13	1	1	553	-1.80832	distributed		cyc1	blk4
exp1	s03	mp078	13	2	1	598	-1.67224	distributed		cyc1	blk4
exp1	s03	mp044	13	3	1	535	-1.86916	distributed	cond2	cyc1	blk4
exp1	s03	mp068	13	4	1	606	-1.65017	distributed		cyc1	blk4
exp1	s03	mp078	13	5	1	518	-1.9305	distributed	cond3	cyc2	blk4
exp1	s03	mp038	13	6	1	605	-1.65289	distributed		cyc2	blk4
exp1	s03	mp044	13	7	1	544	-1.83824	distributed	cond3	cyc2	blk4
exp1	s03	mp078	13	8	1	563	-1.7762	distributed	cond2	cyc3	blk4
exp1	s03	mp068	13	9	1	496	-2.01613	distributed	cond3	cyc2	blk4
exp1	s03	mp038	13	10	1	521	-1.91939	distributed	cond2	cyc3	blk4
exp1	s03	mp044	13	11	1	549	-1.82149	distributed	cond3	cyc3	blk4
exp1	s03	mp068	13	12	1	581	-1.72117	distributed		cyc3	blk4
exp1	s03	mp078	13	13	1	524	-1.9084	distributed	cond3	cyc4	blk4
exp1	s03	mp044	13	14	1	614	-1.62866	distributed	cond2	cyc4	blk4
exp1	s03	mp068	13	15	1	451	-2.21729	distributed		cyc4	blk4
exp1	s03	mp038	13	16	1	594	-1.6835	distributed	cond2	cyc4	blk4
exp1	s03	mp044	13	17	1	541	-1.84843	distributed	cond3	cyc5	blk4
exp1	s03	mp068	13	18	1	447	-2.23714	distributed		cyc5	blk4
exp1	s03	mp078	13	19	1	506	-1.97628	distributed	cond3	cyc5	blk4
exp1	s03	mp038	13	20	1	507	-1.97239	distributed		cyc5	blk4
exp1	s03	mp056	14	1	1	574	-1.74216	distributed		cyc1	blk4
exp1	s03	mp022	14	2	1	530	-1.88679	distributed	cond3	cyc1	blk4
exp1	s03	mp074	14	3	1	654	-1.52905	distributed	cond2	cyc1	blk4
exp1	s03	mp022	14	4	1	513	-1.94932	distributed	cond2	cyc2	blk4
exp1	s03	mp071	14	5	1	457	-2.18818	distributed		cyc1	blk4
exp1	s03	mp056	14	6	1	534	-1.87266	distributed	cond2	cyc2	blk4
exp1	s03	mp074	14	7	1	541	-1.84843	distributed		cyc2	blk4
exp1	s03	mp071	14	8	1	423	-2.36407	distributed	cond3	cyc2	blk4
exp1	s03	mp022	14	9	1	459	-2.17865	distributed		cyc3	blk4
exp1	s03	mp056	14	10	1	469	-2.1322	distributed	cond3	cyc3	blk4
exp1	s03	mp071	14	11	1	464	-2.15517	distributed	cond2	cyc3	blk4
exp1	s03	mp074	14	12	1	575	-1.73913	distributed	cond3	cyc3	blk4
exp1	s03	mp071	14	13	1	430	-2.32558	distributed	cond3	cyc4	blk4
exp1	s03	mp022	14	14	1	491	-2.03666	distributed		cyc4	blk4
exp1	s03	mp056	14	15	1	482	-2.07469	distributed	cond3	cyc4	blk4
exp1	s03	mp074	14	16	1	497	-2.01207	distributed		cyc4	blk4
exp1	s03	mp071	14	17	1	364	-2.74725	distributed	cond3	cyc5	blk4
exp1	s03	mp056	14	18	1	471	-2.12314	distributed	cond2	cyc5	blk4
exp1	s03	mp022	14	19	1	499	-2.00401	distributed	cond3	cyc5	blk4
exp1	s03	mp074	14	20	1	553	-1.80832	distributed	cond2	cyc5	blk4
exp1	s03	mp045	15	1	1	516	-1.93798	distributed		cyc1	blk4
exp1	s03	mp075	15	2	1	505	-1.9802	distributed	cond2	cyc1	blk4
exp1	s03	mp072	15	3	1	422	-2.36967	distributed	cond3	cyc1	blk4
exp1	s03	mp045	15	4	1	604	-1.65563	distributed		cyc2	blk4
exp1	s03	mp072	15	5	1	463	-2.15983	distributed		cyc2	blk4
exp1	s03	mp039	15	6	1	412	-2.42718	distributed	cond2	cyc1	blk4
exp1	s03	mp045	15	7	1	559	-1.78891	distributed	cond3	cyc3	blk4
exp1	s03	mp075	15	8	1	581	-1.72117	distributed	cond2	cyc2	blk4
exp1	s03	mp039	15	9	1	437	-2.28833	distributed		cyc2	blk4
exp1	s03	mp075	15	10	1	589	-1.69779	distributed		cyc3	blk4
exp1	s03	mp072	15	11	1	551	-1.81488	distributed	cond3	cyc3	blk4
exp1	s03	mp045	15	12	1	560	-1.78571	distributed		cyc4	blk4
exp1	s03	mp039	15	13	1	364	-2.74725	distributed	cond3	cyc3	blk4
exp1	s03	mp075	15	14	1	487	-2.05339	distributed		cyc4	blk4
exp1	s03	mp072	15	15	1	427	-2.34192	distributed	cond3	cyc4	blk4
exp1	s03	mp039	15	16	1	512	-1.95312	distributed	cond2	cyc4	blk4
exp1	s03	mp045	15	17	1	522	-1.91571	distributed	cond3	cyc5	blk4
exp1	s03	mp072	15	18	1	446	-2.24215	distributed		cyc5	blk4
exp1	s03	mp075	15	19	1	808	-1.23762	distributed	cond3	cyc5	blk4
exp1	s03	mp039	15	20	1	379	-2.63852	distributed		cyc5	blk4
exp1	s03	mp067	16	1	1	621	-1.61031	distributed		cyc1	blk4
exp1	s03	mp055	16	2	1	688	-1.45349	distributed	cond2	cyc1	blk4
exp1	s03	mp070	16	3	1	642	-1.55763	distributed		cyc1	blk4
exp1	s03	mp067	16	4	1	490	-2.04082	distributed	cond3	cyc2	blk4
exp1	s03	mp025	16	5	1	626	-1.59744	distributed		cyc1	blk4
exp1	s03	mp055	16	6	1	537	-1.8622	distributed	cond3	cyc2	blk4
exp1	s03	mp025	16	7	1	606	-1.65017	distributed	cond3	cyc2	blk4
exp1	s03	mp070	16	8	1	634	-1.57729	distributed	cond2	cyc2	blk4
exp1	s03	mp055	16	9	1	555	-1.8018	distributed		cyc3	blk4
exp1	s03	mp025	16	10	1	548	-1.82482	distributed	cond3	cyc3	blk4
exp1	s03	mp067	16	11	1	472	-2.11864	distributed		cyc3	blk4
exp1	s03	mp070	16	12	1	682	-1.46628	distributed	cond3	cyc3	blk4
exp1	s03	mp067	16	13	1	468	-2.13675	distributed	cond3	cyc4	blk4
exp1	s03	mp055	16	14	1	527	-1.89753	distributed	cond2	cyc4	blk4
exp1	s03	mp070	16	15	1	592	-1.68919	distributed		cyc4	blk4
exp1	s03	mp025	16	16	1	604	-1.65563	distributed	cond2	cyc4	blk4
exp1	s03	mp067	16	17	1	501	-1.99601	distributed		cyc5	blk4
exp1	s03	mp070	16	18	1	562	-1.77936	distributed	cond3	cyc5	blk4
exp1	s03	mp025	16	19	1	559	-1.78891	distributed	cond2	cyc5	blk4
exp1	s03	mp055	16	20	M	444	-2.25225	distributed	cond3	cyc5	blk4
exp1	s04	mp067	1	1	1	553	-1.80832	distributed		cyc1	blk1
exp1	s04	mp055	1	2	1	486	-2.05761	distributed	cond2	cyc1	blk1
exp1	s04	mp070	1	3	1	677	-1.4771	distributed		cyc1	blk1
exp1	s04	mp067	1	4	1	528	-1.89394	distributed	cond3	cyc2	blk1
exp1	s04	mp025	1	5	1	573	-1.7452	distributed		cyc1	blk1
exp1	s04	mp055	1	6	1	493	-2.0284	distributed	cond3	cyc2	blk1
exp1	s04	mp025	1	7	1	540	-1.85185	distributed	cond3	cyc2	blk1
exp1	s04	mp070	1	8	1	609	-1.64204	distributed	cond2	cyc2	blk1
exp1	s04	mp055	1	9	1	503	-1.98807	distributed		cyc3	blk1
exp1	s04	mp025	1	10	1	506	-1.97628	distributed	cond3	cyc3	blk1
exp1	s04	mp067	1	11	1	472	-2.11864	distributed		cyc3	blk1
exp1	s04	mp070	1	12	1	513	-1.94932	distributed	cond3	cyc3	blk1
exp1	s04	mp067	1	13	1	589	-1.69779	distributed	cond3	cyc4	blk1
exp1	s04	mp055	1	14	1	546	-1.8315	distributed	cond2	cyc4	blk1
exp1	s04	mp070	1	15	1	687	-1.4556	distributed		cyc4	blk1
exp1	s04	mp025	1	16	1	666	-1.5015	distributed	cond2	cyc4	blk1
exp1	s04	mp067	1	17	M	385	-2.5974	distributed		cyc5	blk1
exp1	s04	mp070	1	18	1	500	-2	distributed	cond3	cyc5	blk1
exp1	s04	mp025	1	19	1	449	-2.22717	distributed	cond2	cyc5	blk1
exp1	s04	mp055	1	20	1	450	-2.22222	distributed	cond3	cyc5	blk1
exp1	s04	mp045	2	1	1	669	-1.49477	distributed		cyc1	blk1
exp1	s04	mp075	2	2	1	561	-1.78253	distributed	cond2	cyc1	blk1
exp1	s04	mp072	2	3	1	446	-2.24215	distributed	cond3	cyc1	blk1
exp1	s04	mp045	2	4	1	535	-1.86916	distributed		cyc2	blk1
exp1	s04	mp072	2	5	1	424	-2.35849	distributed		cyc2	blk1
exp1	s04	mp039	2	6	1	407	-2.457	distributed	cond2	cyc1	blk1
exp1	s04	mp045	2	7	1	594	-1.6835	distributed	cond3	cyc3	blk1
exp1	s04	mp075	2	8	1	553	-1.80832	distributed	cond2	cyc2	blk1
exp1	s04	mp039	2	9	1	394	-2.53807	distributed		cyc2	blk1
exp1	s04	mp075	2	10	1	593	-1.68634	distributed		cyc3	blk1
exp1	s04	mp072	2	11	1	419	-2.38663	distributed	cond3	cyc3	blk1
exp1	s04	mp045	2	12	1	562	-1.77936	distributed		cyc4	blk1
exp1	s04	mp039	2	13	1	410	-2.43902	distributed	cond3	cyc3	blk1
exp1	s04	mp075	2	14	1	547	-1.82815	distributed		cyc4	blk1
exp1	s04	mp072	2	15	1	450	-2.22222	distributed	cond3	cyc4	blk1
exp1	s04	mp039	2	16	1	510	-1.96078	distributed	cond2	cyc4	blk1
exp1	s04	mp045	2	17	1	592	-1.68919	distributed	cond3	cyc5	blk1
exp1	s04	mp072	2	18	1	420	-2.38095	distributed		cyc5	blk1
exp1	s04	mp075	2	19	1	538	-1.85874	distributed	cond3	cyc5	blk1
exp1	s04	mp039	2	20	1	431	-2.32019	distributed		cyc5	blk1
exp1	s04	mp056	3	1	1	492	-2.03252	distributed		cyc1	blk1
exp1	s04	mp022	3	2	1	533	-1.87617	distributed	cond3	cyc1	blk1
exp1	s04	mp074	3	3	1	755	-1.3245	distributed	cond2	cyc1	blk1
exp1	s04	mp022	3	4	1	516	-1.93798	distributed	cond2	cyc2	blk1
exp1	s04	mp071	3	5	1	424	-2.35849	distributed		cyc1	blk1
exp1	s04	mp056	3	6	1	480	-2.08333	distributed	cond2	cyc2	blk1
exp1	s04	mp074	3	7	1	645	-1.55039	distributed		cyc2	blk1
exp1	s04	mp071	3	8	1	406	-2.46305	distributed	cond3	cyc2	blk1
exp1	s04	mp022	3	9	1	465	-2.15054	distributed		cyc3	blk1
exp1	s04	mp056	3	10	1	443	-2.25734	distributed	cond3	cyc3	blk1
exp1	s04	mp071	3	11	1	445	-2.24719	distributed	cond2	cyc3	blk1
exp1	s04	mp074	3	12	1	522	-1.91571	distributed	cond3	cyc3	blk1
exp1	s04	mp071	3	13	1	428	-2.33645	distributed	cond3	cyc4	blk1
exp1	s04	mp022	3	14	1	459	-2.17865	distributed		cyc4	blk1
exp1	s04	mp056	3	15	1	363	-2.75482	distributed	cond3	cyc4	blk1
exp1	s04	mp074	3	16	1	514	-1.94553	distributed		cyc4	blk1
exp1	s04	mp071	3	17	1	531	-1.88324	distributed	cond3	cyc5	blk1
exp1	s04	mp056	3	18	1	471	-2.12314	distributed	cond2	cyc5	blk1
exp1	s04	mp022	3	19	1	460	-2.17391	distributed	cond3	cyc5	blk1
exp1	s04	mp074	3	20	1	537	-1.8622	distributed	cond2	cyc5	blk1
exp1	s04	mp038	4	1	1	619	-1.61551	distributed		cyc1	blk1
exp1	s04	mp078	4	2	1	455	-2.1978	distributed		cyc1	blk1
exp1	s04	mp044	4	3	1	484	-2.06612	distributed	cond2	cyc1	blk1
exp1	s04	mp068	4	4	1	477	-2.09644	distributed		cyc1	blk1
exp1	s04	mp078	4	5	1	561	-1.78253	distributed	cond3	cyc2	blk1
exp1	s04	mp038	4	6	1	479	-2.08768	distributed		cyc2	blk1
exp1	s04	mp044	4	7	1	580	-1.72414	distributed	cond3	cyc2	blk1
exp1	s04	mp078	4	8	1	559	-1.78891	distributed	cond2	cyc3	blk1
exp1	s04	mp068	4	9	1	554	-1.80505	distributed	cond3	cyc2	blk1
exp1	s04	mp038	4	10	1	496	-2.01613	distributed	cond2	cyc3	blk1
exp1	s04	mp044	4	11	1	574	-1.74216	distributed	cond3	cyc3	blk1
exp1	s04	mp068	4	12	1	472	-2.11864	distributed		cyc3	blk1
exp1	s04	mp078	4	13	1	573	-1.7452	distributed	cond3	cyc4	blk1
exp1	s04	mp044	4	14	1	575	-1.73913	distributed	cond2	cyc4	blk1
exp1	s04	mp068	4	15	1	448	-2.23214	distributed		cyc4	blk1
exp1	s04	mp038	4	16	1	472	-2.11864	distributed	cond2	cyc4	blk1
exp1	s04	mp044	4	17	1	540	-1.85185	distributed	cond3	cyc5	blk1
exp1	s04	mp068	4	18	1	492	-2.03252	distributed		cyc5	blk1
exp1	s04	mp078	4	19	1	569	-1.75747	distributed	cond3	cyc5	blk1
exp1	s04	mp038	4	20	1	504	-1.98413	distributed		cyc5	blk1
exp1	s04	mp072	5	1	1	428	-2.33645	rhyme_pred	cond5	cyc1	blk2
exp1	s04	mp071	5	2	1	475	-2.10526	rhyme_pred	cond5	cyc1	blk2
exp1	s04	mp075	5	3	1	555	-1.8018	rhyme_pred	cond5	cyc1	blk2
exp1	s04	mp072	5	4	1	413	-2.42131	rhyme_pred	cond5	cyc2	blk2
exp1	s04	mp075	5	5	1	632	-1.58228	rhyme_pred	cond5	cyc2	blk2
exp1	s04	mp074	5	6	1	501	-1.99601	rhyme_pred	cond5	cyc1	blk2
exp1	s04	mp072	5	7	1	431	-2.32019	rhyme_pred	cond5	cyc3	blk2
exp1	s04	mp071	5	8	1	358	-2.7933	rhyme_pred	cond5	cyc2	blk2
exp1	s04	mp074	5	9	1	530	-1.88679	rhyme_pred	cond5	cyc2	blk2
exp1	s04	mp071	5	10	1	420	-2.38095	rhyme_pred	cond5	cyc3	blk2
exp1	s04	mp075	5	11	1	537	-1.8622	rhyme_pred	cond5	cyc3	blk2
exp1	s04	mp072	5	12	1	421	-2.3753	rhyme_pred	cond5	cyc4	blk2
exp1	s04	mp074	5	13	1	509	-1.96464	rhyme_pred	cond5	cyc3	blk2
exp1	s04	mp071	5	14	1	434	-2.30415	rhyme_pred	cond5	cyc4	blk2
exp1	s04	mp075	5	15	1	528	-1.89394	rhyme_pred	cond5	cyc4	blk2
exp1	s04	mp074	5	16	1	485	-2.06186	rhyme_pred	cond5	cyc4	blk2
exp1	s04	mp072	5	17	1	432	-2.31481	rhyme_pred	cond5	cyc5	blk2
exp1	s04	mp075	5	18	1	546	-1.8315	rhyme_pred	cond5	cyc5	blk2
exp1	s04	mp071	5	19	1	452	-2.21239	rhyme_pred	cond5	cyc5	blk2
exp1	s04	mp074	5	20	1	514	-1.94553	rhyme_pred	cond5	cyc5	blk2
exp1	s04	mp068	6	1	1	483	-2.07039	rhyme_pred	cond5	cyc1	blk2
exp1	s04	mp070	6	2	1	515	-1.94175	rhyme_pred	cond5	cyc1	blk2
exp1	s04	mp078	6	3	1	552	-1.81159	rhyme_pred	cond5	cyc1	blk2
exp1	s04	mp070	6	4	1	522	-1.91571	rhyme_pred	cond5	cyc2	blk2
exp1	s04	mp067	6	5	1	493	-2.0284	rhyme_pred	cond5	cyc1	blk2
exp1	s04	mp068	6	6	1	457	-2.18818	rhyme_pred	cond5	cyc2	blk2
exp1	s04	mp078	6	7	1	569	-1.75747	rhyme_pred	cond5	cyc2	blk2
exp1	s04	mp067	6	8	1	468	-2.13675	rhyme_pred	cond5	cyc2	blk2
exp1	s04	mp070	6	9	1	528	-1.89394	rhyme_pred	cond5	cyc3	blk2
exp1	s04	mp068	6	10	1	421	-2.3753	rhyme_pred	cond5	cyc3	blk2
exp1	s04	mp067	6	11	1	512	-1.95312	rhyme_pred	cond5	cyc3	blk2
exp1	s04	mp078	6	12	1	555	-1.8018	rhyme_pred	cond5	cyc3	blk2
exp1	s04	mp067	6	13	1	405	-2.46914	rhyme_pred	cond5	cyc4	blk2
exp1	s04	mp070	6	14	1	520	-1.92308	rhyme_pred	cond5	cyc4	blk2
exp1	s04	mp068	6	15	1	430	-2.32558	rhyme_pred	cond5	cyc4	blk2
exp1	s04	mp078	6	16	1	448	-2.23214	rhyme_pred	cond5	cyc4	blk2
exp1	s04	mp067	6	17	1	460	-2.17391	rhyme_pred	cond5	cyc5	blk2
exp1	s04	mp068	6	18	1	470	-2.12766	rhyme_pred	cond5	cyc5	blk2
exp1	s04	mp070	6	19	1	451	-2.21729	rhyme_pred	cond5	cyc5	blk2
exp1	s04	mp078	6	20	1	475	-2.10526	rhyme_pred	cond5	cyc5	blk2
exp1	s04	mp022	7	1	1	484	-2.06612	rhyme_pred	cond5	cyc1	blk2
exp1	s04	mp056	7	2	1	470	-2.12766	rhyme_pred	cond5	cyc1	blk2
exp1	s04	mp039	7	3	1	432	-2.31481	rhyme_pred	cond5	cyc1	blk2
exp1	s04	mp045	7	4	1	551	-1.81488	rhyme_pred	cond5	cyc1	blk2
exp1	s04	mp056	7	5	1	497	-2.01207	rhyme_pred	cond5	cyc2	blk2
exp1	s04	mp022	7	6	1	518	-1.9305	rhyme_pred	cond5	cyc2	blk2
exp1	s04	mp039	7	7	1	421	-2.3753	rhyme_pred	cond5	cyc2	blk2
exp1	s04	mp056	7	8	1	449	-2.22717	rhyme_pred	cond5	cyc3	blk2
exp1	s04	mp045	7	9	1	587	-1.70358	rhyme_pred	cond5	cyc2	blk2
exp1	s04	mp022	7	10	1	492	-2.03252	rhyme_pred	cond5	cyc3	blk2
exp1	s04	mp039	7	11	1	450	-2.22222	rhyme_pred	cond5	cyc3	blk2
exp1	s04	mp045	7	12	1	536	-1.86567	rhyme_pred	cond5	cyc3	blk2
exp1	s04	mp056	7	13	1	510	-1.96078	rhyme_pred	cond5	cyc4	blk2
exp1	s04	mp039	7	14	1	396	-2.52525	rhyme_pred	cond5	cyc4	blk2
exp1	s04	mp045	7	15	1	597	-1.67504	rhyme_pred	cond5	cyc4	blk2
exp1	s04	mp022	7	16	1	493	-2.0284	rhyme_pred	cond5	cyc4	blk2
exp1	s04	mp039	7	17	1	428	-2.33645	rhyme_pred	cond5	cyc5	blk2
exp1	s04	mp045	7	18	1	601	-1.66389	rhyme_pred	cond5	cyc5	blk2
exp1	s04	mp056	7	19	1	466	-2.14592	rhyme_pred	cond5	cyc5	blk2
exp1	s04	mp022	7	20	1	484	-2.06612	rhyme_pred	cond5	cyc5	blk2
exp1	s04	mp055	8	1	1	523	-1.91205	rhyme_pred	cond5	cyc1	blk2
exp1	s04	mp038	8	2	1	519	-1.92678	rhyme_pred	cond5	cyc1	blk2
exp1	s04	mp044	8	3	1	589	-1.69779	rhyme_pred	cond5	cyc1	blk2
exp1	s04	mp055	8	4	1	556	-1.79856	rhyme_pred	cond5	cyc2	blk2
exp1	s04	mp025	8	5	1	496	-2.01613	rhyme_pred	cond5	cyc1	blk2
exp1	s04	mp038	8	6	1	466	-2.14592	rhyme_pred	cond5	cyc2	blk2
exp1	s04	mp025	8	7	1	513	-1.94932	rhyme_pred	cond5	cyc2	blk2
exp1	s04	mp044	8	8	1	550	-1.81818	rhyme_pred	cond5	cyc2	blk2
exp1	s04	mp038	8	9	1	422	-2.36967	rhyme_pred	cond5	cyc3	blk2
exp1	s04	mp025	8	10	1	484	-2.06612	rhyme_pred	cond5	cyc3	blk2
exp1	s04	mp055	8	11	1	494	-2.02429	rhyme_pred	cond5	cyc3	blk2
exp1	s04	mp044	8	12	1	528	-1.89394	rhyme_pred	cond5	cyc3	blk2
exp1	s04	mp055	8	13	1	338	-2.95858	rhyme_pred	cond5	cyc4	blk2
exp1	s04	mp038	8	14	1	611	-1.63666	rhyme_pred	cond5	cyc4	blk2
exp1	s04	mp044	8	15	1	582	-1.71821	rhyme_pred	cond5	cyc4	blk2
exp1	s04	mp025	8	16	1	502	-1.99203	rhyme_pred	cond5	cyc4	blk2
exp1	s04	mp055	8	17	1	486	-2.05761	rhyme_pred	cond5	cyc5	blk2
exp1	s04	mp044	8	18	1	586	-1.70648	rhyme_pred	cond5	cyc5	blk2
exp1	s04	mp025	8	19	1	510	-1.96078	rhyme_pred	cond5	cyc5	blk2
exp1	s04	mp038	8	20	1	513	-1.94932	rhyme_pred	cond5	cyc5	blk2
exp1	s04	mp045	9	1	1	565	-1.76991	onset_pred	cond4	cyc1	blk3
exp1	s04	mp044	9	2	1	632	-1.58228	onset_pred	cond4	cyc1	blk3
exp1	s04	mp078	9	3	1	462	-2.1645	onset_pred	cond4	cyc1	blk3
exp1	s04	mp044	9	4	1	629	-1.58983	onset_pred	cond4	cyc2	blk3
exp1	s04	mp075	9	5	1	444	-2.25225	onset_pred	cond4	cyc1	blk3
exp1	s04	mp045	9	6	1	542	-1.84502	onset_pred	cond4	cyc2	blk3
exp1	s04	mp078	9	7	1	543	-1.84162	onset_pred	cond4	cyc2	blk3
exp1	s04	mp075	9	8	1	545	-1.83486	onset_pred	cond4	cyc2	blk3
exp1	s04	mp044	9	9	1	576	-1.73611	onset_pred	cond4	cyc3	blk3
exp1	s04	mp045	9	10	1	534	-1.87266	onset_pred	cond4	cyc3	blk3
exp1	s04	mp075	9	11	1	547	-1.82815	onset_pred	cond4	cyc3	blk3
exp1	s04	mp078	9	12	1	503	-1.98807	onset_pred	cond4	cyc3	blk3
exp1	s04	mp075	9	13	1	551	-1.81488	onset_pred	cond4	cyc4	blk3
exp1	s04	mp044	9	14	1	557	-1.79533	onset_pred	cond4	cyc4	blk3
exp1	s04	mp045	9	15	1	528	-1.89394	onset_pred	cond4	cyc4	blk3
exp1	s04	mp078	9	16	1	532	-1.8797	onset_pred	cond4	cyc4	blk3
exp1	s04	mp075	9	17	1	530	-1.88679	onset_pred	cond4	cyc5	blk3
exp1	s04	mp045	9	18	1	548	-1.82482	onset_pred	cond4	cyc5	blk3
exp1	s04	mp044	9	19	1	511	-1.95695	onset_pred	cond4	cyc5	blk3
exp1	s04	mp078	9	20	1	545	-1.83486	onset_pred	cond4	cyc5	blk3
exp1	s04	mp038	10	1	1	529	-1.89036	onset_pred	cond4	cyc1	blk3
exp1	s04	mp072	10	2	1	473	-2.11416	onset_pred	cond4	cyc1	blk3
exp1	s04	mp039	10	3	M	343	-2.91545	onset_pred	cond4	cyc1	blk3
exp1	s04	mp068	10	4	1	340	-2.94118	onset_pred	cond4	cyc1	blk3
exp1	s04	mp072	10	5	1	400	-2.5	onset_pred	cond4	cyc2	blk3
exp1	s04	mp038	10	6	1	434	-2.30415	onset_pred	cond4	cyc2	blk3
exp1	s04	mp039	10	7	1	407	-2.457	onset_pred	cond4	cyc2	blk3
exp1	s04	mp072	10	8	1	371	-2.69542	onset_pred	cond4	cyc3	blk3
exp1	s04	mp068	10	9	1	413	-2.42131	onset_pred	cond4	cyc2	blk3
exp1	s04	mp038	10	10	1	451	-2.21729	onset_pred	cond4	cyc3	blk3
exp1	s04	mp039	10	11	1	357	-2.80112	onset_pred	cond4	cyc3	blk3
exp1	s04	mp068	10	12	1	470	-2.12766	onset_pred	cond4	cyc3	blk3
exp1	s04	mp072	10	13	1	437	-2.28833	onset_pred	cond4	cyc4	blk3
exp1	s04	mp039	10	14	1	428	-2.33645	onset_pred	cond4	cyc4	blk3
exp1	s04	mp068	10	15	1	431	-2.32019	onset_pred	cond4	cyc4	blk3
exp1	s04	mp038	10	16	1	453	-2.20751	onset_pred	cond4	cyc4	blk3
exp1	s04	mp039	10	17	1	441	-2.26757	onset_pred	cond4	cyc5	blk3
exp1	s04	mp068	10	18	1	422	-2.36967	onset_pred	cond4	cyc5	blk3
exp1	s04	mp072	10	19	1	411	-2.43309	onset_pred	cond4	cyc5	blk3
exp1	s04	mp038	10	20	1	450	-2.22222	onset_pred	cond4	cyc5	blk3
exp1	s04	mp074	11	1	1	578	-1.7301	onset_pred	cond4	cyc1	blk3
exp1	s04	mp022	11	2	1	479	-2.08768	onset_pred	cond4	cyc1	blk3
exp1	s04	mp070	11	3	1	465	-2.15054	onset_pred	cond4	cyc1	blk3
exp1	s04	mp074	11	4	1	536	-1.86567	onset_pred	cond4	cyc2	blk3
exp1	s04	mp025	11	5	1	509	-1.96464	onset_pred	cond4	cyc1	blk3
exp1	s04	mp022	11	6	1	438	-2.28311	onset_pred	cond4	cyc2	blk3
exp1	s04	mp025	11	7	1	670	-1.49254	onset_pred	cond4	cyc2	blk3
exp1	s04	mp070	11	8	1	545	-1.83486	onset_pred	cond4	cyc2	blk3
exp1	s04	mp022	11	9	1	468	-2.13675	onset_pred	cond4	cyc3	blk3
exp1	s04	mp025	11	10	1	551	-1.81488	onset_pred	cond4	cyc3	blk3
exp1	s04	mp074	11	11	1	471	-2.12314	onset_pred	cond4	cyc3	blk3
exp1	s04	mp070	11	12	1	517	-1.93424	onset_pred	cond4	cyc3	blk3
exp1	s04	mp074	11	13	1	494	-2.02429	onset_pred	cond4	cyc4	blk3
exp1	s04	mp022	11	14	1	492	-2.03252	onset_pred	cond4	cyc4	blk3
exp1	s04	mp070	11	15	1	522	-1.91571	onset_pred	cond4	cyc4	blk3
exp1	s04	mp025	11	16	1	518	-1.9305	onset_pred	cond4	cyc4	blk3
exp1	s04	mp074	11	17	1	523	-1.91205	onset_pred	cond4	cyc5	blk3
exp1	s04	mp070	11	18	1	528	-1.89394	onset_pred	cond4	cyc5	blk3
exp1	s04	mp025	11	19	1	509	-1.96464	onset_pred	cond4	cyc5	blk3
exp1	s04	mp022	11	20	1	502	-1.99203	onset_pred	cond4	cyc5	blk3
exp1	s04	mp056	12	1	1	455	-2.1978	onset_pred	cond4	cyc1	blk3
exp1	s04	mp071	12	2	1	511	-1.95695	onset_pred	cond4	cyc1	blk3
exp1	s04	mp067	12	3	1	538	-1.85874	onset_pred	cond4	cyc1	blk3
exp1	s04	mp056	12	4	1	433	-2.30947	onset_pred	cond4	cyc2	blk3
exp1	s04	mp067	12	5	1	527	-1.89753	onset_pred	cond4	cyc2	blk3
exp1	s04	mp055	12	6	1	481	-2.079	onset_pred	cond4	cyc1	blk3
exp1	s04	mp056	12	7	1	478	-2.09205	onset_pred	cond4	cyc3	blk3
exp1	s04	mp071	12	8	1	414	-2.41546	onset_pred	cond4	cyc2	blk3
exp1	s04	mp055	12	9	1	434	-2.30415	onset_pred	cond4	cyc2	blk3
exp1	s04	mp071	12	10	1	463	-2.15983	onset_pred	cond4	cyc3	blk3
exp1	s04	mp067	12	11	1	472	-2.11864	onset_pred	cond4	cyc3	blk3
exp1	s04	mp056	12	12	1	401	-2.49377	onset_pred	cond4	cyc4	blk3
exp1	s04	mp055	12	13	1	468	-2.13675	onset_pred	cond4	cyc3	blk3
exp1	s04	mp071	12	14	1	413	-2.42131	onset_pred	cond4	cyc4	blk3
exp1	s04	mp067	12	15	1	451	-2.21729	onset_pred	cond4	cyc4	blk3
exp1	s04	mp055	12	16	1	474	-2.1097	onset_pred	cond4	cyc4	blk3
exp1	s04	mp056	12	17	1	478	-2.09205	onset_pred	cond4	cyc5	blk3
exp1	s04	mp067	12	18	1	442	-2.26244	onset_pred	cond4	cyc5	blk3
exp1	s04	mp071	12	19	1	433	-2.30947	onset_pred	cond4	cyc5	blk3
exp1	s04	mp055	12	20	1	479	-2.08768	onset_pred	cond4	cyc5	blk3
exp1	s04	mp038	13	1	1	481	-2.079	unrelated	cond1	cyc1	blk4
exp1	s04	mp071	13	2	1	550	-1.81818	unrelated	cond1	cyc1	blk4
exp1	s04	mp045	13	3	1	591	-1.69205	unrelated	cond1	cyc1	blk4
exp1	s04	mp070	13	4	1	477	-2.09644	unrelated	cond1	cyc1	blk4
exp1	s04	mp071	13	5	1	397	-2.51889	unrelated	cond1	cyc2	blk4
exp1	s04	mp038	13	6	1	464	-2.15517	unrelated	cond1	cyc2	blk4
exp1	s04	mp045	13	7	1	572	-1.74825	unrelated	cond1	cyc2	blk4
exp1	s04	mp071	13	8	1	423	-2.36407	unrelated	cond1	cyc3	blk4
exp1	s04	mp070	13	9	1	502	-1.99203	unrelated	cond1	cyc2	blk4
exp1	s04	mp038	13	10	1	506	-1.97628	unrelated	cond1	cyc3	blk4
exp1	s04	mp045	13	11	1	599	-1.66945	unrelated	cond1	cyc3	blk4
exp1	s04	mp070	13	12	1	564	-1.77305	unrelated	cond1	cyc3	blk4
exp1	s04	mp071	13	13	1	531	-1.88324	unrelated	cond1	cyc4	blk4
exp1	s04	mp045	13	14	1	526	-1.90114	unrelated	cond1	cyc4	blk4
exp1	s04	mp070	13	15	1	602	-1.66113	unrelated	cond1	cyc4	blk4
exp1	s04	mp038	13	16	1	450	-2.22222	unrelated	cond1	cyc4	blk4
exp1	s04	mp045	13	17	1	535	-1.86916	unrelated	cond1	cyc5	blk4
exp1	s04	mp070	13	18	1	565	-1.76991	unrelated	cond1	cyc5	blk4
exp1	s04	mp071	13	19	1	536	-1.86567	unrelated	cond1	cyc5	blk4
exp1	s04	mp038	13	20	1	466	-2.14592	unrelated	cond1	cyc5	blk4
exp1	s04	mp056	14	1	1	509	-1.96464	unrelated	cond1	cyc1	blk4
exp1	s04	mp078	14	2	1	585	-1.7094	unrelated	cond1	cyc1	blk4
exp1	s04	mp025	14	3	1	533	-1.87617	unrelated	cond1	cyc1	blk4
exp1	s04	mp056	14	4	1	472	-2.11864	unrelated	cond1	cyc2	blk4
exp1	s04	mp072	14	5	1	447	-2.23714	unrelated	cond1	cyc1	blk4
exp1	s04	mp078	14	6	1	523	-1.91205	unrelated	cond1	cyc2	blk4
exp1	s04	mp072	14	7	1	506	-1.97628	unrelated	cond1	cyc2	blk4
exp1	s04	mp025	14	8	1	543	-1.84162	unrelated	cond1	cyc2	blk4
exp1	s04	mp078	14	9	1	569	-1.75747	unrelated	cond1	cyc3	blk4
exp1	s04	mp072	14	10	1	425	-2.35294	unrelated	cond1	cyc3	blk4
exp1	s04	mp056	14	11	1	476	-2.10084	unrelated	cond1	cyc3	blk4
exp1	s04	mp025	14	12	1	511	-1.95695	unrelated	cond1	cyc3	blk4
exp1	s04	mp056	14	13	1	538	-1.85874	unrelated	cond1	cyc4	blk4
exp1	s04	mp078	14	14	1	559	-1.78891	unrelated	cond1	cyc4	blk4
exp1	s04	mp025	14	15	1	527	-1.89753	unrelated	cond1	cyc4	blk4
exp1	s04	mp072	14	16	1	407	-2.457	unrelated	cond1	cyc4	blk4
exp1	s04	mp056	14	17	1	468	-2.13675	unrelated	cond1	cyc5	blk4
exp1	s04	mp025	14	18	1	521	-1.91939	unrelated	cond1	cyc5	blk4
exp1	s04	mp072	14	19	1	448	-2.23214	unrelated	cond1	cyc5	blk4
exp1	s04	mp078	14	20	1	537	-1.8622	unrelated	cond1	cyc5	blk4
exp1	s04	mp067	15	1	1	594	-1.6835	unrelated	cond1	cyc1	blk4
exp1	s04	mp044	15	2	1	566	-1.76678	unrelated	cond1	cyc1	blk4
exp1	s04	mp039	15	3	1	459	-2.17865	unrelated	cond1	cyc1	blk4
exp1	s04	mp067	15	4	1	509	-1.96464	unrelated	cond1	cyc2	blk4
exp1	s04	mp039	15	5	1	421	-2.3753	unrelated	cond1	cyc2	blk4
exp1	s04	mp074	15	6	1	564	-1.77305	unrelated	cond1	cyc1	blk4
exp1	s04	mp067	15	7	1	528	-1.89394	unrelated	cond1	cyc3	blk4
exp1	s04	mp044	15	8	1	572	-1.74825	unrelated	cond1	cyc2	blk4
exp1	s04	mp074	15	9	1	505	-1.9802	unrelated	cond1	cyc2	blk4
exp1	s04	mp044	15	10	1	602	-1.66113	unrelated	cond1	cyc3	blk4
exp1	s04	mp039	15	11	1	443	-2.25734	unrelated	cond1	cyc3	blk4
exp1	s04	mp067	15	12	1	693	-1.443	unrelated	cond1	cyc4	blk4
exp1	s04	mp074	15	13	1	578	-1.7301	unrelated	cond1	cyc3	blk4
exp1	s04	mp044	15	14	1	532	-1.8797	unrelated	cond1	cyc4	blk4
exp1	s04	mp039	15	15	1	426	-2.34742	unrelated	cond1	cyc4	blk4
exp1	s04	mp074	15	16	1	518	-1.9305	unrelated	cond1	cyc4	blk4
exp1	s04	mp067	15	17	1	617	-1.62075	unrelated	cond1	cyc5	blk4
exp1	s04	mp039	15	18	1	442	-2.26244	unrelated	cond1	cyc5	blk4
exp1	s04	mp044	15	19	1	767	-1.30378	unrelated	cond1	cyc5	blk4
exp1	s04	mp074	15	20	1	462	-2.1645	unrelated	cond1	cyc5	blk4
exp1	s04	mp055	16	1	1	488	-2.04918	unrelated	cond1	cyc1	blk4
exp1	s04	mp022	16	2	1	511	-1.95695	unrelated	cond1	cyc1	blk4
exp1	s04	mp068	16	3	1	491	-2.03666	unrelated	cond1	cyc1	blk4
exp1	s04	mp022	16	4	1	538	-1.85874	unrelated	cond1	cyc2	blk4
exp1	s04	mp075	16	5	1	615	-1.62602	unrelated	cond1	cyc1	blk4
exp1	s04	mp055	16	6	1	497	-2.01207	unrelated	cond1	cyc2	blk4
exp1	s04	mp068	16	7	1	495	-2.0202	unrelated	cond1	cyc2	blk4
exp1	s04	mp075	16	8	1	620	-1.6129	unrelated	cond1	cyc2	blk4
exp1	s04	mp022	16	9	1	518	-1.9305	unrelated	cond1	cyc3	blk4
exp1	s04	mp055	16	10	1	497	-2.01207	unrelated	cond1	cyc3	blk4
exp1	s04	mp075	16	11	1	572	-1.74825	unrelated	cond1	cyc3	blk4
exp1	s04	mp068	16	12	1	443	-2.25734	unrelated	cond1	cyc3	blk4
exp1	s04	mp075	16	13	1	640	-1.5625	unrelated	cond1	cyc4	blk4
exp1	s04	mp022	16	14	1	528	-1.89394	unrelated	cond1	cyc4	blk4
exp1	s04	mp055	16	15	1	502	-1.99203	unrelated	cond1	cyc4	blk4
exp1	s04	mp068	16	16	1	512	-1.95312	unrelated	cond1	cyc4	blk4
exp1	s04	mp075	16	17	1	559	-1.78891	unrelated	cond1	cyc5	blk4
exp1	s04	mp055	16	18	1	458	-2.18341	unrelated	cond1	cyc5	blk4
exp1	s04	mp022	16	19	1	492	-2.03252	unrelated	cond1	cyc5	blk4
exp1	s04	mp068	16	20	1	416	-2.40385	unrelated	cond1	cyc5	blk4
exp1	s05	mp068	1	1	1	675	-1.48148	rhyme_pred	cond5	cyc1	blk1
exp1	s05	mp070	1	2	1	780	-1.28205	rhyme_pred	cond5	cyc1	blk1
exp1	s05	mp078	1	3	1	884	-1.13122	rhyme_pred	cond5	cyc1	blk1
exp1	s05	mp070	1	4	1	772	-1.29534	rhyme_pred	cond5	cyc2	blk1
exp1	s05	mp067	1	5	1	575	-1.73913	rhyme_pred	cond5	cyc1	blk1
exp1	s05	mp068	1	6	1	563	-1.7762	rhyme_pred	cond5	cyc2	blk1
exp1	s05	mp078	1	7	1	759	-1.31752	rhyme_pred	cond5	cyc2	blk1
exp1	s05	mp067	1	8	1	674	-1.48368	rhyme_pred	cond5	cyc2	blk1
exp1	s05	mp070	1	9	1	589	-1.69779	rhyme_pred	cond5	cyc3	blk1
exp1	s05	mp068	1	10	1	458	-2.18341	rhyme_pred	cond5	cyc3	blk1
exp1	s05	mp067	1	11	1	551	-1.81488	rhyme_pred	cond5	cyc3	blk1
exp1	s05	mp078	1	12	1	670	-1.49254	rhyme_pred	cond5	cyc3	blk1
exp1	s05	mp067	1	13	1	1019	-0.981354	rhyme_pred	cond5	cyc4	blk1
exp1	s05	mp070	1	14	1	500	-2	rhyme_pred	cond5	cyc4	blk1
exp1	s05	mp068	1	15	1	543	-1.84162	rhyme_pred	cond5	cyc4	blk1
exp1	s05	mp078	1	16	1	729	-1.37174	rhyme_pred	cond5	cyc4	blk1
exp1	s05	mp067	1	17	1	574	-1.74216	rhyme_pred	cond5	cyc5	blk1
exp1	s05	mp068	1	18	1	616	-1.62338	rhyme_pred	cond5	cyc5	blk1
exp1	s05	mp070	1	19	1	658	-1.51976	rhyme_pred	cond5	cyc5	blk1
exp1	s05	mp078	1	20	1	647	-1.5456	rhyme_pred	cond5	cyc5	blk1
exp1	s05	mp022	2	1	1	667	-1.49925	rhyme_pred	cond5	cyc1	blk1
exp1	s05	mp056	2	2	1	670	-1.49254	rhyme_pred	cond5	cyc1	blk1
exp1	s05	mp039	2	3	1	476	-2.10084	rhyme_pred	cond5	cyc1	blk1
exp1	s05	mp045	2	4	1	698	-1.43266	rhyme_pred	cond5	cyc1	blk1
exp1	s05	mp056	2	5	1	615	-1.62602	rhyme_pred	cond5	cyc2	blk1
exp1	s05	mp022	2	6	1	570	-1.75439	rhyme_pred	cond5	cyc2	blk1
exp1	s05	mp039	2	7	1	477	-2.09644	rhyme_pred	cond5	cyc2	blk1
exp1	s05	mp056	2	8	1	571	-1.75131	rhyme_pred	cond5	cyc3	blk1
exp1	s05	mp045	2	9	1	617	-1.62075	rhyme_pred	cond5	cyc2	blk1
exp1	s05	mp022	2	10	1	653	-1.53139	rhyme_pred	cond5	cyc3	blk1
exp1	s05	mp039	2	11	1	468	-2.13675	rhyme_pred	cond5	cyc3	blk1
exp1	s05	mp045	2	12	1	691	-1.44718	rhyme_pred	cond5	cyc3	blk1
exp1	s05	mp056	2	13	1	638	-1.5674	rhyme_pred	cond5	cyc4	blk1
exp1	s05	mp039	2	14	1	529	-1.89036	rhyme_pred	cond5	cyc4	blk1
exp1	s05	mp045	2	15	1	695	-1.43885	rhyme_pred	cond5	cyc4	blk1
exp1	s05	mp022	2	16	1	634	-1.57729	rhyme_pred	cond5	cyc4	blk1
exp1	s05	mp039	2	17	1	455	-2.1978	rhyme_pred	cond5	cyc5	blk1
exp1	s05	mp045	2	18	1	707	-1.41443	rhyme_pred	cond5	cyc5	blk1
exp1	s05	mp056	2	19	1	627	-1.5949	rhyme_pred	cond5	cyc5	blk1
exp1	s05	mp022	2	20	1	628	-1.59236	rhyme_pred	cond5	cyc5	blk1
exp1	s05	mp055	3	1	1	593	-1.68634	rhyme_pred	cond5	cyc1	blk1
exp1	s05	mp038	3	2	M	301	-3.32226	rhyme_pred	cond5	cyc1	blk1
exp1	s05	mp044	3	3	1	638	-1.5674	rhyme_pred	cond5	cyc1	blk1
exp1	s05	mp055	3	4	1	579	-1.72712	rhyme_pred	cond5	cyc2	blk1
exp1	s05	mp025	3	5	1	602	-1.66113	rhyme_pred	cond5	cyc1	blk1
exp1	s05	mp038	3	6	1	511	-1.95695	rhyme_pred	cond5	cyc2	blk1
exp1	s05	mp025	3	7	1	523	-1.91205	rhyme_pred	cond5	cyc2	blk1
exp1	s05	mp044	3	8	1	597	-1.67504	rhyme_pred	cond5	cyc2	blk1
exp1	s05	mp038	3	9	1	562	-1.77936	rhyme_pred	cond5	cyc3	blk1
exp1	s05	mp025	3	10	1	576	-1.73611	rhyme_pred	cond5	cyc3	blk1
exp1	s05	mp055	3	11	1	625	-1.6	rhyme_pred	cond5	cyc3	blk1
exp1	s05	mp044	3	12	1	586	-1.70648	rhyme_pred	cond5	cyc3	blk1
exp1	s05	mp055	3	13	1	571	-1.75131	rhyme_pred	cond5	cyc4	blk1
exp1	s05	mp038	3	14	1	550	-1.81818	rhyme_pred	cond5	cyc4	blk1
exp1	s05	mp044	3	15	1	622	-1.60772	rhyme_pred	cond5	cyc4	blk1
exp1	s05	mp025	3	16	1	569	-1.75747	rhyme_pred	cond5	cyc4	blk1
exp1	s05	mp055	3	17	1	707	-1.41443	rhyme_pred	cond5	cyc5	blk1
exp1	s05	mp044	3	18	1	739	-1.35318	rhyme_pred	cond5	cyc5	blk1
exp1	s05	mp025	3	19	1	540	-1.85185	rhyme_pred	cond5	cyc5	blk1
exp1	s05	mp038	3	20	1	554	-1.80505	rhyme_pred	cond5	cyc5	blk1
exp1	s05	mp072	4	1	1	601	-1.66389	rhyme_pred	cond5	cyc1	blk1
exp1	s05	mp071	4	2	1	596	-1.67785	rhyme_pred	cond5	cyc1	blk1
exp1	s05	mp075	4	3	1	666	-1.5015	rhyme_pred	cond5	cyc1	blk1
exp1	s05	mp072	4	4	1	532	-1.8797	rhyme_pred	cond5	cyc2	blk1
exp1	s05	mp075	4	5	1	693	-1.443	rhyme_pred	cond5	cyc2	blk1
exp1	s05	mp074	4	6	1	567	-1.76367	rhyme_pred	cond5	cyc1	blk1
exp1	s05	mp072	4	7	1	526	-1.90114	rhyme_pred	cond5	cyc3	blk1
exp1	s05	mp071	4	8	1	509	-1.96464	rhyme_pred	cond5	cyc2	blk1
exp1	s05	mp074	4	9	1	640	-1.5625	rhyme_pred	cond5	cyc2	blk1
exp1	s05	mp071	4	10	1	481	-2.079	rhyme_pred	cond5	cyc3	blk1
exp1	s05	mp075	4	11	1	695	-1.43885	rhyme_pred	cond5	cyc3	blk1
exp1	s05	mp072	4	12	1	521	-1.91939	rhyme_pred	cond5	cyc4	blk1
exp1	s05	mp074	4	13	1	568	-1.76056	rhyme_pred	cond5	cyc3	blk1
exp1	s05	mp071	4	14	1	458	-2.18341	rhyme_pred	cond5	cyc4	blk1
exp1	s05	mp075	4	15	1	742	-1.34771	rhyme_pred	cond5	cyc4	blk1
exp1	s05	mp074	4	16	1	624	-1.60256	rhyme_pred	cond5	cyc4	blk1
exp1	s05	mp072	4	17	1	549	-1.82149	rhyme_pred	cond5	cyc5	blk1
exp1	s05	mp075	4	18	1	655	-1.52672	rhyme_pred	cond5	cyc5	blk1
exp1	s05	mp071	4	19	1	498	-2.00803	rhyme_pred	cond5	cyc5	blk1
exp1	s05	mp074	4	20	1	461	-2.1692	rhyme_pred	cond5	cyc5	blk1
exp1	s05	mp038	5	1	1	662	-1.51057	onset_pred	cond4	cyc1	blk2
exp1	s05	mp072	5	2	1	456	-2.19298	onset_pred	cond4	cyc1	blk2
exp1	s05	mp039	5	3	1	429	-2.331	onset_pred	cond4	cyc1	blk2
exp1	s05	mp068	5	4	1	470	-2.12766	onset_pred	cond4	cyc1	blk2
exp1	s05	mp072	5	5	1	450	-2.22222	onset_pred	cond4	cyc2	blk2
exp1	s05	mp038	5	6	1	499	-2.00401	onset_pred	cond4	cyc2	blk2
exp1	s05	mp039	5	7	1	413	-2.42131	onset_pred	cond4	cyc2	blk2
exp1	s05	mp072	5	8	1	395	-2.53165	onset_pred	cond4	cyc3	blk2
exp1	s05	mp068	5	9	1	472	-2.11864	onset_pred	cond4	cyc2	blk2
exp1	s05	mp038	5	10	1	424	-2.35849	onset_pred	cond4	cyc3	blk2
exp1	s05	mp039	5	11	1	415	-2.40964	onset_pred	cond4	cyc3	blk2
exp1	s05	mp068	5	12	1	415	-2.40964	onset_pred	cond4	cyc3	blk2
exp1	s05	mp072	5	13	1	388	-2.57732	onset_pred	cond4	cyc4	blk2
exp1	s05	mp039	5	14	1	321	-3.11526	onset_pred	cond4	cyc4	blk2
exp1	s05	mp068	5	15	1	443	-2.25734	onset_pred	cond4	cyc4	blk2
exp1	s05	mp038	5	16	1	451	-2.21729	onset_pred	cond4	cyc4	blk2
exp1	s05	mp039	5	17	1	368	-2.71739	onset_pred	cond4	cyc5	blk2
exp1	s05	mp068	5	18	1	442	-2.26244	onset_pred	cond4	cyc5	blk2
exp1	s05	mp072	5	19	1	504	-1.98413	onset_pred	cond4	cyc5	blk2
exp1	s05	mp038	5	20	1	470	-2.12766	onset_pred	cond4	cyc5	blk2
exp1	s05	mp074	6	1	1	588	-1.70068	onset_pred	cond4	cyc1	blk2
exp1	s05	mp022	6	2	1	585	-1.7094	onset_pred	cond4	cyc1	blk2
exp1	s05	mp070	6	3	1	432	-2.31481	onset_pred	cond4	cyc1	blk2
exp1	s05	mp074	6	4	1	548	-1.82482	onset_pred	cond4	cyc2	blk2
exp1	s05	mp025	6	5	1	437	-2.28833	onset_pred	cond4	cyc1	blk2
exp1	s05	mp022	6	6	1	563	-1.7762	onset_pred	cond4	cyc2	blk2
exp1	s05	mp025	6	7	1	606	-1.65017	onset_pred	cond4	cyc2	blk2
exp1	s05	mp070	6	8	1	524	-1.9084	onset_pred	cond4	cyc2	blk2
exp1	s05	mp022	6	9	1	467	-2.14133	onset_pred	cond4	cyc3	blk2
exp1	s05	mp025	6	10	1	634	-1.57729	onset_pred	cond4	cyc3	blk2
exp1	s05	mp074	6	11	1	539	-1.85529	onset_pred	cond4	cyc3	blk2
exp1	s05	mp070	6	12	1	513	-1.94932	onset_pred	cond4	cyc3	blk2
exp1	s05	mp074	6	13	1	491	-2.03666	onset_pred	cond4	cyc4	blk2
exp1	s05	mp022	6	14	1	495	-2.0202	onset_pred	cond4	cyc4	blk2
exp1	s05	mp070	6	15	1	570	-1.75439	onset_pred	cond4	cyc4	blk2
exp1	s05	mp025	6	16	1	572	-1.74825	onset_pred	cond4	cyc4	blk2
exp1	s05	mp074	6	17	1	596	-1.67785	onset_pred	cond4	cyc5	blk2
exp1	s05	mp070	6	18	1	514	-1.94553	onset_pred	cond4	cyc5	blk2
exp1	s05	mp025	6	19	1	492	-2.03252	onset_pred	cond4	cyc5	blk2
exp1	s05	mp022	6	20	1	502	-1.99203	onset_pred	cond4	cyc5	blk2
exp1	s05	mp056	7	1	1	644	-1.5528	onset_pred	cond4	cyc1	blk2
exp1	s05	mp071	7	2	1	475	-2.10526	onset_pred	cond4	cyc1	blk2
exp1	s05	mp067	7	3	1	495	-2.0202	onset_pred	cond4	cyc1	blk2
exp1	s05	mp056	7	4	1	483	-2.07039	onset_pred	cond4	cyc2	blk2
exp1	s05	mp067	7	5	1	562	-1.77936	onset_pred	cond4	cyc2	blk2
exp1	s05	mp055	7	6	1	521	-1.91939	onset_pred	cond4	cyc1	blk2
exp1	s05	mp056	7	7	1	541	-1.84843	onset_pred	cond4	cyc3	blk2
exp1	s05	mp071	7	8	1	484	-2.06612	onset_pred	cond4	cyc2	blk2
exp1	s05	mp055	7	9	1	493	-2.0284	onset_pred	cond4	cyc2	blk2
exp1	s05	mp071	7	10	1	468	-2.13675	onset_pred	cond4	cyc3	blk2
exp1	s05	mp067	7	11	1	526	-1.90114	onset_pred	cond4	cyc3	blk2
exp1	s05	mp056	7	12	1	507	-1.97239	onset_pred	cond4	cyc4	blk2
exp1	s05	mp055	7	13	1	498	-2.00803	onset_pred	cond4	cyc3	blk2
exp1	s05	mp071	7	14	1	497	-2.01207	onset_pred	cond4	cyc4	blk2
exp1	s05	mp067	7	15	1	551	-1.81488	onset_pred	cond4	cyc4	blk2
exp1	s05	mp055	7	16	1	571	-1.75131	onset_pred	cond4	cyc4	blk2
exp1	s05	mp056	7	17	1	714	-1.40056	onset_pred	cond4	cyc5	blk2
exp1	s05	mp067	7	18	1	479	-2.08768	onset_pred	cond4	cyc5	blk2
exp1	s05	mp071	7	19	1	573	-1.7452	onset_pred	cond4	cyc5	blk2
exp1	s05	mp055	7	20	1	517	-1.93424	onset_pred	cond4	cyc5	blk2
exp1	s05	mp045	8	1	1	617	-1.62075	onset_pred	cond4	cyc1	blk2
exp1	s05	mp044	8	2	1	713	-1.40252	onset_pred	cond4	cyc1	blk2
exp1	s05	mp078	8	3	1	636	-1.57233	onset_pred	cond4	cyc1	blk2
exp1	s05	mp044	8	4	1	652	-1.53374	onset_pred	cond4	cyc2	blk2
exp1	s05	mp075	8	5	1	650	-1.53846	onset_pred	cond4	cyc1	blk2
exp1	s05	mp045	8	6	1	731	-1.36799	onset_pred	cond4	cyc2	blk2
exp1	s05	mp078	8	7	1	800	-1.25	onset_pred	cond4	cyc2	blk2
exp1	s05	mp075	8	8	1	801	-1.24844	onset_pred	cond4	cyc2	blk2
exp1	s05	mp044	8	9	1	601	-1.66389	onset_pred	cond4	cyc3	blk2
exp1	s05	mp045	8	10	1	639	-1.56495	onset_pred	cond4	cyc3	blk2
exp1	s05	mp075	8	11	1	764	-1.3089	onset_pred	cond4	cyc3	blk2
exp1	s05	mp078	8	12	1	758	-1.31926	onset_pred	cond4	cyc3	blk2
exp1	s05	mp075	8	13	1	705	-1.41844	onset_pred	cond4	cyc4	blk2
exp1	s05	mp044	8	14	1	613	-1.63132	onset_pred	cond4	cyc4	blk2
exp1	s05	mp045	8	15	1	769	-1.30039	onset_pred	cond4	cyc4	blk2
exp1	s05	mp078	8	16	1	779	-1.2837	onset_pred	cond4	cyc4	blk2
exp1	s05	mp075	8	17	1	728	-1.37363	onset_pred	cond4	cyc5	blk2
exp1	s05	mp045	8	18	1	741	-1.34953	onset_pred	cond4	cyc5	blk2
exp1	s05	mp044	8	19	1	578	-1.7301	onset_pred	cond4	cyc5	blk2
exp1	s05	mp078	8	20	1	676	-1.47929	onset_pred	cond4	cyc5	blk2
exp1	s05	mp056	9	1	1	587	-1.70358	unrelated	cond1	cyc1	blk3
exp1	s05	mp078	9	2	1	667	-1.49925	unrelated	cond1	cyc1	blk3
exp1	s05	mp025	9	3	1	606	-1.65017	unrelated	cond1	cyc1	blk3
exp1	s05	mp056	9	4	1	563	-1.7762	unrelated	cond1	cyc2	blk3
exp1	s05	mp072	9	5	1	460	-2.17391	unrelated	cond1	cyc1	blk3
exp1	s05	mp078	9	6	1	791	-1.26422	unrelated	cond1	cyc2	blk3
exp1	s05	mp072	9	7	1	554	-1.80505	unrelated	cond1	cyc2	blk3
exp1	s05	mp025	9	8	1	588	-1.70068	unrelated	cond1	cyc2	blk3
exp1	s05	mp078	9	9	1	724	-1.38122	unrelated	cond1	cyc3	blk3
exp1	s05	mp072	9	10	1	521	-1.91939	unrelated	cond1	cyc3	blk3
exp1	s05	mp056	9	11	1	654	-1.52905	unrelated	cond1	cyc3	blk3
exp1	s05	mp025	9	12	1	649	-1.54083	unrelated	cond1	cyc3	blk3
exp1	s05	mp056	9	13	1	555	-1.8018	unrelated	cond1	cyc4	blk3
exp1	s05	mp078	9	14	1	657	-1.52207	unrelated	cond1	cyc4	blk3
exp1	s05	mp025	9	15	1	572	-1.74825	unrelated	cond1	cyc4	blk3
exp1	s05	mp072	9	16	1	520	-1.92308	unrelated	cond1	cyc4	blk3
exp1	s05	mp056	9	17	1	587	-1.70358	unrelated	cond1	cyc5	blk3
exp1	s05	mp025	9	18	1	660	-1.51515	unrelated	cond1	cyc5	blk3
exp1	s05	mp072	9	19	1	590	-1.69492	unrelated	cond1	cyc5	blk3
exp1	s05	mp078	9	20	1	692	-1.44509	unrelated	cond1	cyc5	blk3
exp1	s05	mp067	10	1	1	635	-1.5748	unrelated	cond1	cyc1	blk3
exp1	s05	mp044	10	2	1	564	-1.77305	unrelated	cond1	cyc1	blk3
exp1	s05	mp039	10	3	1	483	-2.07039	unrelated	cond1	cyc1	blk3
exp1	s05	mp067	10	4	1	560	-1.78571	unrelated	cond1	cyc2	blk3
exp1	s05	mp039	10	5	1	512	-1.95312	unrelated	cond1	cyc2	blk3
exp1	s05	mp074	10	6	1	569	-1.75747	unrelated	cond1	cyc1	blk3
exp1	s05	mp067	10	7	1	496	-2.01613	unrelated	cond1	cyc3	blk3
exp1	s05	mp044	10	8	1	565	-1.76991	unrelated	cond1	cyc2	blk3
exp1	s05	mp074	10	9	1	524	-1.9084	unrelated	cond1	cyc2	blk3
exp1	s05	mp044	10	10	1	622	-1.60772	unrelated	cond1	cyc3	blk3
exp1	s05	mp039	10	11	1	459	-2.17865	unrelated	cond1	cyc3	blk3
exp1	s05	mp067	10	12	1	488	-2.04918	unrelated	cond1	cyc4	blk3
exp1	s05	mp074	10	13	1	593	-1.68634	unrelated	cond1	cyc3	blk3
exp1	s05	mp044	10	14	1	685	-1.45985	unrelated	cond1	cyc4	blk3
exp1	s05	mp039	10	15	1	498	-2.00803	unrelated	cond1	cyc4	blk3
exp1	s05	mp074	10	16	1	605	-1.65289	unrelated	cond1	cyc4	blk3
exp1	s05	mp067	10	17	1	526	-1.90114	unrelated	cond1	cyc5	blk3
exp1	s05	mp039	10	18	1	570	-1.75439	unrelated	cond1	cyc5	blk3
exp1	s05	mp044	10	19	1	683	-1.46413	unrelated	cond1	cyc5	blk3
exp1	s05	mp074	10	20	1	603	-1.65837	unrelated	cond1	cyc5	blk3
exp1	s05	mp055	11	1	1	572	-1.74825	unrelated	cond1	cyc1	blk3
exp1	s05	mp022	11	2	1	621	-1.61031	unrelated	cond1	cyc1	blk3
exp1	s05	mp068	11	3	1	579	-1.72712	unrelated	cond1	cyc1	blk3
exp1	s05	mp022	11	4	1	644	-1.5528	unrelated	cond1	cyc2	blk3
exp1	s05	mp075	11	5	1	682	-1.46628	unrelated	cond1	cyc1	blk3
exp1	s05	mp055	11	6	1	536	-1.86567	unrelated	cond1	cyc2	blk3
exp1	s05	mp068	11	7	1	574	-1.74216	unrelated	cond1	cyc2	blk3
exp1	s05	mp075	11	8	1	656	-1.52439	unrelated	cond1	cyc2	blk3
exp1	s05	mp022	11	9	1	658	-1.51976	unrelated	cond1	cyc3	blk3
exp1	s05	mp055	11	10	1	570	-1.75439	unrelated	cond1	cyc3	blk3
exp1	s05	mp075	11	11	1	697	-1.43472	unrelated	cond1	cyc3	blk3
exp1	s05	mp068	11	12	1	500	-2	unrelated	cond1	cyc3	blk3
exp1	s05	mp075	11	13	1	643	-1.55521	unrelated	cond1	cyc4	blk3
exp1	s05	mp022	11	14	1	529	-1.89036	unrelated	cond1	cyc4	blk3
exp1	s05	mp055	11	15	1	545	-1.83486	unrelated	cond1	cyc4	blk3
exp1	s05	mp068	11	16	1	568	-1.76056	unrelated	cond1	cyc4	blk3
exp1	s05	mp075	11	17	1	646	-1.54799	unrelated	cond1	cyc5	blk3
exp1	s05	mp055	11	18	1	552	-1.81159	unrelated	cond1	cyc5	blk3
exp1	s05	mp022	11	19	1	538	-1.85874	unrelated	cond1	cyc5	blk3
exp1	s05	mp068	11	20	1	501	-1.99601	unrelated	cond1	cyc5	blk3
exp1	s05	mp038	12	1	1	530	-1.88679	unrelated	cond1	cyc1	blk3
exp1	s05	mp071	12	2	1	503	-1.98807	unrelated	cond1	cyc1	blk3
exp1	s05	mp045	12	3	1	600	-1.66667	unrelated	cond1	cyc1	blk3
exp1	s05	mp070	12	4	1	610	-1.63934	unrelated	cond1	cyc1	blk3
exp1	s05	mp071	12	5	1	619	-1.61551	unrelated	cond1	cyc2	blk3
exp1	s05	mp038	12	6	1	531	-1.88324	unrelated	cond1	cyc2	blk3
exp1	s05	mp045	12	7	1	642	-1.55763	unrelated	cond1	cyc2	blk3
exp1	s05	mp071	12	8	1	485	-2.06186	unrelated	cond1	cyc3	blk3
exp1	s05	mp070	12	9	1	564	-1.77305	unrelated	cond1	cyc2	blk3
exp1	s05	mp038	12	10	1	550	-1.81818	unrelated	cond1	cyc3	blk3
exp1	s05	mp045	12	11	1	685	-1.45985	unrelated	cond1	cyc3	blk3
exp1	s05	mp070	12	12	1	657	-1.52207	unrelated	cond1	cyc3	blk3
exp1	s05	mp071	12	13	1	650	-1.53846	unrelated	cond1	cyc4	blk3
exp1	s05	mp045	12	14	1	631	-1.58479	unrelated	cond1	cyc4	blk3
exp1	s05	mp070	12	15	1	654	-1.52905	unrelated	cond1	cyc4	blk3
exp1	s05	mp038	12	16	1	655	-1.52672	unrelated	cond1	cyc4	blk3
exp1	s05	mp045	12	17	1	753	-1.32802	unrelated	cond1	cyc5	blk3
exp1	s05	mp070	12	18	1	633	-1.57978	unrelated	cond1	cyc5	blk3
exp1	s05	mp071	12	19	1	576	-1.73611	unrelated	cond1	cyc5	blk3
exp1	s05	mp038	12	20	1	548	-1.82482	unrelated	cond1	cyc5	blk3
exp1	s05	mp045	13	1	1	714	-1.40056	distributed		cyc1	blk4
exp1	s05	mp075	13	2	1	645	-1.55039	distributed	cond2	cyc1	blk4
exp1	s05	mp072	13	3	1	489	-2.04499	distributed	cond3	cyc1	blk4
exp1	s05	mp045	13	4	1	690	-1.44928	distributed		cyc2	blk4
exp1	s05	mp072	13	5	1	555	-1.8018	distributed		cyc2	blk4
exp1	s05	mp039	13	6	1	528	-1.89394	distributed	cond2	cyc1	blk4
exp1	s05	mp045	13	7	1	652	-1.53374	distributed	cond3	cyc3	blk4
exp1	s05	mp075	13	8	1	667	-1.49925	distributed	cond2	cyc2	blk4
exp1	s05	mp039	13	9	1	561	-1.78253	distributed		cyc2	blk4
exp1	s05	mp075	13	10	1	699	-1.43062	distributed		cyc3	blk4
exp1	s05	mp072	13	11	1	503	-1.98807	distributed	cond3	cyc3	blk4
exp1	s05	mp045	13	12	1	703	-1.42248	distributed		cyc4	blk4
exp1	s05	mp039	13	13	1	544	-1.83824	distributed	cond3	cyc3	blk4
exp1	s05	mp075	13	14	1	662	-1.51057	distributed		cyc4	blk4
exp1	s05	mp072	13	15	1	526	-1.90114	distributed	cond3	cyc4	blk4
exp1	s05	mp039	13	16	1	490	-2.04082	distributed	cond2	cyc4	blk4
exp1	s05	mp045	13	17	1	636	-1.57233	distributed	cond3	cyc5	blk4
exp1	s05	mp072	13	18	1	497	-2.01207	distributed		cyc5	blk4
exp1	s05	mp075	13	19	1	714	-1.40056	distributed	cond3	cyc5	blk4
exp1	s05	mp039	13	20	1	530	-1.88679	distributed		cyc5	blk4
exp1	s05	mp056	14	1	1	517	-1.93424	distributed		cyc1	blk4
exp1	s05	mp022	14	2	1	495	-2.0202	distributed	cond3	cyc1	blk4
exp1	s05	mp074	14	3	1	539	-1.85529	distributed	cond2	cyc1	blk4
exp1	s05	mp022	14	4	1	585	-1.7094	distributed	cond2	cyc2	blk4
exp1	s05	mp071	14	5	1	543	-1.84162	distributed		cyc1	blk4
exp1	s05	mp056	14	6	1	527	-1.89753	distributed	cond2	cyc2	blk4
exp1	s05	mp074	14	7	1	578	-1.7301	distributed		cyc2	blk4
exp1	s05	mp071	14	8	1	533	-1.87617	distributed	cond3	cyc2	blk4
exp1	s05	mp022	14	9	1	561	-1.78253	distributed		cyc3	blk4
exp1	s05	mp056	14	10	1	552	-1.81159	distributed	cond3	cyc3	blk4
exp1	s05	mp071	14	11	1	465	-2.15054	distributed	cond2	cyc3	blk4
exp1	s05	mp074	14	12	1	501	-1.99601	distributed	cond3	cyc3	blk4
exp1	s05	mp071	14	13	1	574	-1.74216	distributed	cond3	cyc4	blk4
exp1	s05	mp022	14	14	1	530	-1.88679	distributed		cyc4	blk4
exp1	s05	mp056	14	15	1	550	-1.81818	distributed	cond3	cyc4	blk4
exp1	s05	mp074	14	16	1	532	-1.8797	distributed		cyc4	blk4
exp1	s05	mp071	14	17	1	478	-2.09205	distributed	cond3	cyc5	blk4
exp1	s05	mp056	14	18	1	522	-1.91571	distributed	cond2	cyc5	blk4
exp1	s05	mp022	14	19	1	515	-1.94175	distributed	cond3	cyc5	blk4
exp1	s05	mp074	14	20	1	564	-1.77305	distributed	cond2	cyc5	blk4
exp1	s05	mp038	15	1	1	564	-1.77305	distributed		cyc1	blk4
exp1	s05	mp078	15	2	1	671	-1.49031	distributed		cyc1	blk4
exp1	s05	mp044	15	3	1	603	-1.65837	distributed	cond2	cyc1	blk4
exp1	s05	mp068	15	4	1	517	-1.93424	distributed		cyc1	blk4
exp1	s05	mp078	15	5	1	634	-1.57729	distributed	cond3	cyc2	blk4
exp1	s05	mp038	15	6	1	517	-1.93424	distributed		cyc2	blk4
exp1	s05	mp044	15	7	1	482	-2.07469	distributed	cond3	cyc2	blk4
exp1	s05	mp078	15	8	1	579	-1.72712	distributed	cond2	cyc3	blk4
exp1	s05	mp068	15	9	1	517	-1.93424	distributed	cond3	cyc2	blk4
exp1	s05	mp038	15	10	1	490	-2.04082	distributed	cond2	cyc3	blk4
exp1	s05	mp044	15	11	1	503	-1.98807	distributed	cond3	cyc3	blk4
exp1	s05	mp068	15	12	1	505	-1.9802	distributed		cyc3	blk4
exp1	s05	mp078	15	13	1	710	-1.40845	distributed	cond3	cyc4	blk4
exp1	s05	mp044	15	14	1	548	-1.82482	distributed	cond2	cyc4	blk4
exp1	s05	mp068	15	15	1	497	-2.01207	distributed		cyc4	blk4
exp1	s05	mp038	15	16	1	756	-1.32275	distributed	cond2	cyc4	blk4
exp1	s05	mp044	15	17	1	660	-1.51515	distributed	cond3	cyc5	blk4
exp1	s05	mp068	15	18	1	456	-2.19298	distributed		cyc5	blk4
exp1	s05	mp078	15	19	1	732	-1.36612	distributed	cond3	cyc5	blk4
exp1	s05	mp038	15	20	1	489	-2.04499	distributed		cyc5	blk4
exp1	s05	mp067	16	1	1	600	-1.66667	distributed		cyc1	blk4
exp1	s05	mp055	16	2	1	497	-2.01207	distributed	cond2	cyc1	blk4
exp1	s05	mp070	16	3	1	403	-2.48139	distributed		cyc1	blk4
exp1	s05	mp067	16	4	1	499	-2.00401	distributed	cond3	cyc2	blk4
exp1	s05	mp025	16	5	1	633	-1.57978	distributed		cyc1	blk4
exp1	s05	mp055	16	6	1	695	-1.43885	distributed	cond3	cyc2	blk4
exp1	s05	mp025	16	7	1	620	-1.6129	distributed	cond3	cyc2	blk4
exp1	s05	mp070	16	8	1	519	-1.92678	distributed	cond2	cyc2	blk4
exp1	s05	mp055	16	9	1	663	-1.5083	distributed		cyc3	blk4
exp1	s05	mp025	16	10	1	543	-1.84162	distributed	cond3	cyc3	blk4
exp1	s05	mp067	16	11	1	468	-2.13675	distributed		cyc3	blk4
exp1	s05	mp070	16	12	1	565	-1.76991	distributed	cond3	cyc3	blk4
exp1	s05	mp067	16	13	1	457	-2.18818	distributed	cond3	cyc4	blk4
exp1	s05	mp055	16	14	1	513	-1.94932	distributed	cond2	cyc4	blk4
exp1	s05	mp070	16	15	1	580	-1.72414	distributed		cyc4	blk4
exp1	s05	mp025	16	16	1	569	-1.75747	distributed	cond2	cyc4	blk4
exp1	s05	mp067	16	17	1	532	-1.8797	distributed		cyc5	blk4
exp1	s05	mp070	16	18	1	621	-1.61031	distributed	cond3	cyc5	blk4
exp1	s05	mp025	16	19	1	650	-1.53846	distributed	cond2	cyc5	blk4
exp1	s05	mp055	16	20	1	610	-1.63934	distributed	cond3	cyc5	blk4
exp1	s06	mp074	1	1	1	762	-1.31234	onset_pred	cond4	cyc1	blk1
exp1	s06	mp022	1	2	1	584	-1.71233	onset_pred	cond4	cyc1	blk1
exp1	s06	mp070	1	3	1	657	-1.52207	onset_pred	cond4	cyc1	blk1
exp1	s06	mp074	1	4	1	716	-1.39665	onset_pred	cond4	cyc2	blk1
exp1	s06	mp025	1	5	1	766	-1.30548	onset_pred	cond4	cyc1	blk1
exp1	s06	mp022	1	6	1	612	-1.63399	onset_pred	cond4	cyc2	blk1
exp1	s06	mp025	1	7	1	729	-1.37174	onset_pred	cond4	cyc2	blk1
exp1	s06	mp070	1	8	1	755	-1.3245	onset_pred	cond4	cyc2	blk1
exp1	s06	mp022	1	9	1	703	-1.42248	onset_pred	cond4	cyc3	blk1
exp1	s06	mp025	1	10	1	824	-1.21359	onset_pred	cond4	cyc3	blk1
exp1	s06	mp074	1	11	1	464	-2.15517	onset_pred	cond4	cyc3	blk1
exp1	s06	mp070	1	12	1	477	-2.09644	onset_pred	cond4	cyc3	blk1
exp1	s06	mp074	1	13	1	657	-1.52207	onset_pred	cond4	cyc4	blk1
exp1	s06	mp022	1	14	1	577	-1.7331	onset_pred	cond4	cyc4	blk1
exp1	s06	mp070	1	15	1	548	-1.82482	onset_pred	cond4	cyc4	blk1
exp1	s06	mp025	1	16	1	580	-1.72414	onset_pred	cond4	cyc4	blk1
exp1	s06	mp074	1	17	1	603	-1.65837	onset_pred	cond4	cyc5	blk1
exp1	s06	mp070	1	18	1	596	-1.67785	onset_pred	cond4	cyc5	blk1
exp1	s06	mp025	1	19	1	648	-1.54321	onset_pred	cond4	cyc5	blk1
exp1	s06	mp022	1	20	1	557	-1.79533	onset_pred	cond4	cyc5	blk1
exp1	s06	mp056	2	1	1	712	-1.40449	onset_pred	cond4	cyc1	blk1
exp1	s06	mp071	2	2	M	0	0	onset_pred	cond4	cyc1	blk1
exp1	s06	mp067	2	3	1	764	-1.3089	onset_pred	cond4	cyc1	blk1
exp1	s06	mp056	2	4	1	616	-1.62338	onset_pred	cond4	cyc2	blk1
exp1	s06	mp067	2	5	1	755	-1.3245	onset_pred	cond4	cyc2	blk1
exp1	s06	mp055	2	6	1	700	-1.42857	onset_pred	cond4	cyc1	blk1
exp1	s06	mp056	2	7	1	662	-1.51057	onset_pred	cond4	cyc3	blk1
exp1	s06	mp071	2	8	1	669	-1.49477	onset_pred	cond4	cyc2	blk1
exp1	s06	mp055	2	9	1	772	-1.29534	onset_pred	cond4	cyc2	blk1
exp1	s06	mp071	2	10	1	663	-1.5083	onset_pred	cond4	cyc3	blk1
exp1	s06	mp067	2	11	M	0	0	onset_pred	cond4	cyc3	blk1
exp1	s06	mp056	2	12	1	515	-1.94175	onset_pred	cond4	cyc4	blk1
exp1	s06	mp055	2	13	1	606	-1.65017	onset_pred	cond4	cyc3	blk1
exp1	s06	mp071	2	14	1	586	-1.70648	onset_pred	cond4	cyc4	blk1
exp1	s06	mp067	2	15	1	618	-1.61812	onset_pred	cond4	cyc4	blk1
exp1	s06	mp055	2	16	1	608	-1.64474	onset_pred	cond4	cyc4	blk1
exp1	s06	mp056	2	17	M	0	0	onset_pred	cond4	cyc5	blk1
exp1	s06	mp067	2	18	1	654	-1.52905	onset_pred	cond4	cyc5	blk1
exp1	s06	mp071	2	19	1	388	-2.57732	onset_pred	cond4	cyc5	blk1
exp1	s06	mp055	2	20	1	584	-1.71233	onset_pred	cond4	cyc5	blk1
exp1	s06	mp045	3	1	1	740	-1.35135	onset_pred	cond4	cyc1	blk1
exp1	s06	mp044	3	2	1	1038	-0.963391	onset_pred	cond4	cyc1	blk1
exp1	s06	mp078	3	3	1	627	-1.5949	onset_pred	cond4	cyc1	blk1
exp1	s06	mp044	3	4	1	670	-1.49254	onset_pred	cond4	cyc2	blk1
exp1	s06	mp075	3	5	1	699	-1.43062	onset_pred	cond4	cyc1	blk1
exp1	s06	mp045	3	6	1	610	-1.63934	onset_pred	cond4	cyc2	blk1
exp1	s06	mp078	3	7	1	655	-1.52672	onset_pred	cond4	cyc2	blk1
exp1	s06	mp075	3	8	M	0	0	onset_pred	cond4	cyc2	blk1
exp1	s06	mp044	3	9	1	659	-1.51745	onset_pred	cond4	cyc3	blk1
exp1	s06	mp045	3	10	1	513	-1.94932	onset_pred	cond4	cyc3	blk1
exp1	s06	mp075	3	11	M	359	-2.78552	onset_pred	cond4	cyc3	blk1
exp1	s06	mp078	3	12	1	638	-1.5674	onset_pred	cond4	cyc3	blk1
exp1	s06	mp075	3	13	1	625	-1.6	onset_pred	cond4	cyc4	blk1
exp1	s06	mp044	3	14	1	619	-1.61551	onset_pred	cond4	cyc4	blk1
exp1	s06	mp045	3	15	1	461	-2.1692	onset_pred	cond4	cyc4	blk1
exp1	s06	mp078	3	16	1	673	-1.48588	onset_pred	cond4	cyc4	blk1
exp1	s06	mp075	3	17	1	557	-1.79533	onset_pred	cond4	cyc5	blk1
exp1	s06	mp045	3	18	1	513	-1.94932	onset_pred	cond4	cyc5	blk1
exp1	s06	mp044	3	19	1	647	-1.5456	onset_pred	cond4	cyc5	blk1
exp1	s06	mp078	3	20	1	571	-1.75131	onset_pred	cond4	cyc5	blk1
exp1	s06	mp038	4	1	M	508	-1.9685	onset_pred	cond4	cyc1	blk1
exp1	s06	mp072	4	2	1	482	-2.07469	onset_pred	cond4	cyc1	blk1
exp1	s06	mp039	4	3	1	507	-1.97239	onset_pred	cond4	cyc1	blk1
exp1	s06	mp068	4	4	1	607	-1.64745	onset_pred	cond4	cyc1	blk1
exp1	s06	mp072	4	5	1	506	-1.97628	onset_pred	cond4	cyc2	blk1
exp1	s06	mp038	4	6	1	627	-1.5949	onset_pred	cond4	cyc2	blk1
exp1	s06	mp039	4	7	1	551	-1.81488	onset_pred	cond4	cyc2	blk1
exp1	s06	mp072	4	8	1	603	-1.65837	onset_pred	cond4	cyc3	blk1
exp1	s06	mp068	4	9	1	531	-1.88324	onset_pred	cond4	cyc2	blk1
exp1	s06	mp038	4	10	1	576	-1.73611	onset_pred	cond4	cyc3	blk1
exp1	s06	mp039	4	11	1	542	-1.84502	onset_pred	cond4	cyc3	blk1
exp1	s06	mp068	4	12	1	517	-1.93424	onset_pred	cond4	cyc3	blk1
exp1	s06	mp072	4	13	1	521	-1.91939	onset_pred	cond4	cyc4	blk1
exp1	s06	mp039	4	14	1	564	-1.77305	onset_pred	cond4	cyc4	blk1
exp1	s06	mp068	4	15	1	585	-1.7094	onset_pred	cond4	cyc4	blk1
exp1	s06	mp038	4	16	1	469	-2.1322	onset_pred	cond4	cyc4	blk1
exp1	s06	mp039	4	17	1	473	-2.11416	onset_pred	cond4	cyc5	blk1
exp1	s06	mp068	4	18	1	587	-1.70358	onset_pred	cond4	cyc5	blk1
exp1	s06	mp072	4	19	1	556	-1.79856	onset_pred	cond4	cyc5	blk1
exp1	s06	mp038	4	20	1	576	-1.73611	onset_pred	cond4	cyc5	blk1
exp1	s06	mp067	5	1	1	587	-1.70358	unrelated	cond1	cyc1	blk2
exp1	s06	mp044	5	2	1	720	-1.38889	unrelated	cond1	cyc1	blk2
exp1	s06	mp039	5	3	1	503	-1.98807	unrelated	cond1	cyc1	blk2
exp1	s06	mp067	5	4	1	525	-1.90476	unrelated	cond1	cyc2	blk2
exp1	s06	mp039	5	5	1	481	-2.079	unrelated	cond1	cyc2	blk2
exp1	s06	mp074	5	6	1	565	-1.76991	unrelated	cond1	cyc1	blk2
exp1	s06	mp067	5	7	1	489	-2.04499	unrelated	cond1	cyc3	blk2
exp1	s06	mp044	5	8	1	565	-1.76991	unrelated	cond1	cyc2	blk2
exp1	s06	mp074	5	9	1	565	-1.76991	unrelated	cond1	cyc2	blk2
exp1	s06	mp044	5	10	1	621	-1.61031	unrelated	cond1	cyc3	blk2
exp1	s06	mp039	5	11	1	424	-2.35849	unrelated	cond1	cyc3	blk2
exp1	s06	mp067	5	12	1	479	-2.08768	unrelated	cond1	cyc4	blk2
exp1	s06	mp074	5	13	1	640	-1.5625	unrelated	cond1	cyc3	blk2
exp1	s06	mp044	5	14	1	487	-2.05339	unrelated	cond1	cyc4	blk2
exp1	s06	mp039	5	15	1	441	-2.26757	unrelated	cond1	cyc4	blk2
exp1	s06	mp074	5	16	1	486	-2.05761	unrelated	cond1	cyc4	blk2
exp1	s06	mp067	5	17	1	658	-1.51976	unrelated	cond1	cyc5	blk2
exp1	s06	mp039	5	18	M	135	-7.40741	unrelated	cond1	cyc5	blk2
exp1	s06	mp044	5	19	1	610	-1.63934	unrelated	cond1	cyc5	blk2
exp1	s06	mp074	5	20	1	453	-2.20751	unrelated	cond1	cyc5	blk2
exp1	s06	mp055	6	1	1	691	-1.44718	unrelated	cond1	cyc1	blk2
exp1	s06	mp022	6	2	1	531	-1.88324	unrelated	cond1	cyc1	blk2
exp1	s06	mp068	6	3	1	531	-1.88324	unrelated	cond1	cyc1	blk2
exp1	s06	mp022	6	4	1	479	-2.08768	unrelated	cond1	cyc2	blk2
exp1	s06	mp075	6	5	1	581	-1.72117	unrelated	cond1	cyc1	blk2
exp1	s06	mp055	6	6	1	610	-1.63934	unrelated	cond1	cyc2	blk2
exp1	s06	mp068	6	7	1	547	-1.82815	unrelated	cond1	cyc2	blk2
exp1	s06	mp075	6	8	1	425	-2.35294	unrelated	cond1	cyc2	blk2
exp1	s06	mp022	6	9	1	456	-2.19298	unrelated	cond1	cyc3	blk2
exp1	s06	mp055	6	10	1	488	-2.04918	unrelated	cond1	cyc3	blk2
exp1	s06	mp075	6	11	1	603	-1.65837	unrelated	cond1	cyc3	blk2
exp1	s06	mp068	6	12	1	616	-1.62338	unrelated	cond1	cyc3	blk2
exp1	s06	mp075	6	13	1	464	-2.15517	unrelated	cond1	cyc4	blk2
exp1	s06	mp022	6	14	1	536	-1.86567	unrelated	cond1	cyc4	blk2
exp1	s06	mp055	6	15	1	622	-1.60772	unrelated	cond1	cyc4	blk2
exp1	s06	mp068	6	16	1	289	-3.46021	unrelated	cond1	cyc4	blk2
exp1	s06	mp075	6	17	1	572	-1.74825	unrelated	cond1	cyc5	blk2
exp1	s06	mp055	6	18	1	632	-1.58228	unrelated	cond1	cyc5	blk2
exp1	s06	mp022	6	19	1	501	-1.99601	unrelated	cond1	cyc5	blk2
exp1	s06	mp068	6	20	1	497	-2.01207	unrelated	cond1	cyc5	blk2
exp1	s06	mp038	7	1	1	495	-2.0202	unrelated	cond1	cyc1	blk2
exp1	s06	mp071	7	2	1	482	-2.07469	unrelated	cond1	cyc1	blk2
exp1	s06	mp045	7	3	1	413	-2.42131	unrelated	cond1	cyc1	blk2
exp1	s06	mp070	7	4	1	499	-2.00401	unrelated	cond1	cyc1	blk2
exp1	s06	mp071	7	5	1	523	-1.91205	unrelated	cond1	cyc2	blk2
exp1	s06	mp038	7	6	1	522	-1.91571	unrelated	cond1	cyc2	blk2
exp1	s06	mp045	7	7	1	628	-1.59236	unrelated	cond1	cyc2	blk2
exp1	s06	mp071	7	8	1	466	-2.14592	unrelated	cond1	cyc3	blk2
exp1	s06	mp070	7	9	1	542	-1.84502	unrelated	cond1	cyc2	blk2
exp1	s06	mp038	7	10	1	485	-2.06186	unrelated	cond1	cyc3	blk2
exp1	s06	mp045	7	11	1	551	-1.81488	unrelated	cond1	cyc3	blk2
exp1	s06	mp070	7	12	1	638	-1.5674	unrelated	cond1	cyc3	blk2
exp1	s06	mp071	7	13	1	533	-1.87617	unrelated	cond1	cyc4	blk2
exp1	s06	mp045	7	14	1	585	-1.7094	unrelated	cond1	cyc4	blk2
exp1	s06	mp070	7	15	1	609	-1.64204	unrelated	cond1	cyc4	blk2
exp1	s06	mp038	7	16	1	481	-2.079	unrelated	cond1	cyc4	blk2
exp1	s06	mp045	7	17	1	728	-1.37363	unrelated	cond1	cyc5	blk2
exp1	s06	mp070	7	18	1	575	-1.73913	unrelated	cond1	cyc5	blk2
exp1	s06	mp071	7	19	1	521	-1.91939	unrelated	cond1	cyc5	blk2
exp1	s06	mp038	7	20	1	531	-1.88324	unrelated	cond1	cyc5	blk2
exp1	s06	mp056	8	1	M	27	-37.037	unrelated	cond1	cyc1	blk2
exp1	s06	mp078	8	2	1	608	-1.64474	unrelated	cond1	cyc1	blk2
exp1	s06	mp025	8	3	1	393	-2.54453	unrelated	cond1	cyc1	blk2
exp1	s06	mp056	8	4	M	0	0	unrelated	cond1	cyc2	blk2
exp1	s06	mp072	8	5	1	619	-1.61551	unrelated	cond1	cyc1	blk2
exp1	s06	mp078	8	6	1	614	-1.62866	unrelated	cond1	cyc2	blk2
exp1	s06	mp072	8	7	1	811	-1.23305	unrelated	cond1	cyc2	blk2
exp1	s06	mp025	8	8	1	536	-1.86567	unrelated	cond1	cyc2	blk2
exp1	s06	mp078	8	9	1	618	-1.61812	unrelated	cond1	cyc3	blk2
exp1	s06	mp072	8	10	1	478	-2.09205	unrelated	cond1	cyc3	blk2
exp1	s06	mp056	8	11	1	536	-1.86567	unrelated	cond1	cyc3	blk2
exp1	s06	mp025	8	12	1	580	-1.72414	unrelated	cond1	cyc3	blk2
exp1	s06	mp056	8	13	1	681	-1.46843	unrelated	cond1	cyc4	blk2
exp1	s06	mp078	8	14	1	675	-1.48148	unrelated	cond1	cyc4	blk2
exp1	s06	mp025	8	15	1	563	-1.7762	unrelated	cond1	cyc4	blk2
exp1	s06	mp072	8	16	1	612	-1.63399	unrelated	cond1	cyc4	blk2
exp1	s06	mp056	8	17	1	495	-2.0202	unrelated	cond1	cyc5	blk2
exp1	s06	mp025	8	18	1	594	-1.6835	unrelated	cond1	cyc5	blk2
exp1	s06	mp072	8	19	1	1096	-0.912409	unrelated	cond1	cyc5	blk2
exp1	s06	mp078	8	20	1	652	-1.53374	unrelated	cond1	cyc5	blk2
exp1	s06	mp056	9	1	1	665	-1.50376	distributed		cyc1	blk3
exp1	s06	mp022	9	2	1	602	-1.66113	distributed	cond3	cyc1	blk3
exp1	s06	mp074	9	3	1	505	-1.9802	distributed	cond2	cyc1	blk3
exp1	s06	mp022	9	4	1	511	-1.95695	distributed	cond2	cyc2	blk3
exp1	s06	mp071	9	5	1	607	-1.64745	distributed		cyc1	blk3
exp1	s06	mp056	9	6	1	546	-1.8315	distributed	cond2	cyc2	blk3
exp1	s06	mp074	9	7	1	674	-1.48368	distributed		cyc2	blk3
exp1	s06	mp071	9	8	1	486	-2.05761	distributed	cond3	cyc2	blk3
exp1	s06	mp022	9	9	1	488	-2.04918	distributed		cyc3	blk3
exp1	s06	mp056	9	10	1	601	-1.66389	distributed	cond3	cyc3	blk3
exp1	s06	mp071	9	11	1	603	-1.65837	distributed	cond2	cyc3	blk3
exp1	s06	mp074	9	12	1	587	-1.70358	distributed	cond3	cyc3	blk3
exp1	s06	mp071	9	13	1	509	-1.96464	distributed	cond3	cyc4	blk3
exp1	s06	mp022	9	14	1	541	-1.84843	distributed		cyc4	blk3
exp1	s06	mp056	9	15	1	618	-1.61812	distributed	cond3	cyc4	blk3
exp1	s06	mp074	9	16	M	330	-3.0303	distributed		cyc4	blk3
exp1	s06	mp071	9	17	1	530	-1.88679	distributed	cond3	cyc5	blk3
exp1	s06	mp056	9	18	1	528	-1.89394	distributed	cond2	cyc5	blk3
exp1	s06	mp022	9	19	1	482	-2.07469	distributed	cond3	cyc5	blk3
exp1	s06	mp074	9	20	1	546	-1.8315	distributed	cond2	cyc5	blk3
exp1	s06	mp038	10	1	1	773	-1.29366	distributed		cyc1	blk3
exp1	s06	mp078	10	2	1	671	-1.49031	distributed		cyc1	blk3
exp1	s06	mp044	10	3	1	734	-1.3624	distributed	cond2	cyc1	blk3
exp1	s06	mp068	10	4	1	603	-1.65837	distributed		cyc1	blk3
exp1	s06	mp078	10	5	1	635	-1.5748	distributed	cond3	cyc2	blk3
exp1	s06	mp038	10	6	1	479	-2.08768	distributed		cyc2	blk3
exp1	s06	mp044	10	7	1	630	-1.5873	distributed	cond3	cyc2	blk3
exp1	s06	mp078	10	8	1	628	-1.59236	distributed	cond2	cyc3	blk3
exp1	s06	mp068	10	9	1	662	-1.51057	distributed	cond3	cyc2	blk3
exp1	s06	mp038	10	10	M	0	0	distributed	cond2	cyc3	blk3
exp1	s06	mp044	10	11	1	623	-1.60514	distributed	cond3	cyc3	blk3
exp1	s06	mp068	10	12	1	743	-1.3459	distributed		cyc3	blk3
exp1	s06	mp078	10	13	1	919	-1.08814	distributed	cond3	cyc4	blk3
exp1	s06	mp044	10	14	M	0	0	distributed	cond2	cyc4	blk3
exp1	s06	mp068	10	15	M	0	0	distributed		cyc4	blk3
exp1	s06	mp038	10	16	1	639	-1.56495	distributed	cond2	cyc4	blk3
exp1	s06	mp044	10	17	M	233	-4.29185	distributed	cond3	cyc5	blk3
exp1	s06	mp068	10	18	1	481	-2.079	distributed		cyc5	blk3
exp1	s06	mp078	10	19	1	676	-1.47929	distributed	cond3	cyc5	blk3
exp1	s06	mp038	10	20	M	0	0	distributed		cyc5	blk3
exp1	s06	mp067	11	1	M	444	-2.25225	distributed		cyc1	blk3
exp1	s06	mp055	11	2	1	395	-2.53165	distributed	cond2	cyc1	blk3
exp1	s06	mp070	11	3	1	515	-1.94175	distributed		cyc1	blk3
exp1	s06	mp067	11	4	1	582	-1.71821	distributed	cond3	cyc2	blk3
exp1	s06	mp025	11	5	1	566	-1.76678	distributed		cyc1	blk3
exp1	s06	mp055	11	6	1	537	-1.8622	distributed	cond3	cyc2	blk3
exp1	s06	mp025	11	7	1	567	-1.76367	distributed	cond3	cyc2	blk3
exp1	s06	mp070	11	8	1	470	-2.12766	distributed	cond2	cyc2	blk3
exp1	s06	mp055	11	9	1	730	-1.36986	distributed		cyc3	blk3
exp1	s06	mp025	11	10	1	547	-1.82815	distributed	cond3	cyc3	blk3
exp1	s06	mp067	11	11	1	611	-1.63666	distributed		cyc3	blk3
exp1	s06	mp070	11	12	1	640	-1.5625	distributed	cond3	cyc3	blk3
exp1	s06	mp067	11	13	1	524	-1.9084	distributed	cond3	cyc4	blk3
exp1	s06	mp055	11	14	0	530	-1.88679	distributed	cond2	cyc4	blk3
exp1	s06	mp070	11	15	1	563	-1.7762	distributed		cyc4	blk3
exp1	s06	mp025	11	16	M	209	-4.78469	distributed	cond2	cyc4	blk3
exp1	s06	mp067	11	17	1	540	-1.85185	distributed		cyc5	blk3
exp1	s06	mp070	11	18	1	701	-1.42653	distributed	cond3	cyc5	blk3
exp1	s06	mp025	11	19	1	600	-1.66667	distributed	cond2	cyc5	blk3
exp1	s06	mp055	11	20	1	707	-1.41443	distributed	cond3	cyc5	blk3
exp1	s06	mp045	12	1	1	596	-1.67785	distributed		cyc1	blk3
exp1	s06	mp075	12	2	M	465	-2.15054	distributed	cond2	cyc1	blk3
exp1	s06	mp072	12	3	1	558	-1.79211	distributed	cond3	cyc1	blk3
exp1	s06	mp045	12	4	1	667	-1.49925	distributed		cyc2	blk3
exp1	s06	mp072	12	5	1	534	-1.87266	distributed		cyc2	blk3
exp1	s06	mp039	12	6	1	427	-2.34192	distributed	cond2	cyc1	blk3
exp1	s06	mp045	12	7	1	624	-1.60256	distributed	cond3	cyc3	blk3
exp1	s06	mp075	12	8	1	501	-1.99601	distributed	cond2	cyc2	blk3
exp1	s06	mp039	12	9	1	550	-1.81818	distributed		cyc2	blk3
exp1	s06	mp075	12	10	1	465	-2.15054	distributed		cyc3	blk3
exp1	s06	mp072	12	11	1	392	-2.55102	distributed	cond3	cyc3	blk3
exp1	s06	mp045	12	12	1	601	-1.66389	distributed		cyc4	blk3
exp1	s06	mp039	12	13	1	488	-2.04918	distributed	cond3	cyc3	blk3
exp1	s06	mp075	12	14	1	463	-2.15983	distributed		cyc4	blk3
exp1	s06	mp072	12	15	1	504	-1.98413	distributed	cond3	cyc4	blk3
exp1	s06	mp039	12	16	1	462	-2.1645	distributed	cond2	cyc4	blk3
exp1	s06	mp045	12	17	1	401	-2.49377	distributed	cond3	cyc5	blk3
exp1	s06	mp072	12	18	1	605	-1.65289	distributed		cyc5	blk3
exp1	s06	mp075	12	19	1	462	-2.1645	distributed	cond3	cyc5	blk3
exp1	s06	mp039	12	20	1	505	-1.9802	distributed		cyc5	blk3
exp1	s06	mp022	13	1	1	570	-1.75439	rhyme_pred	cond5	cyc1	blk4
exp1	s06	mp056	13	2	1	484	-2.06612	rhyme_pred	cond5	cyc1	blk4
exp1	s06	mp039	13	3	1	456	-2.19298	rhyme_pred	cond5	cyc1	blk4
exp1	s06	mp045	13	4	1	463	-2.15983	rhyme_pred	cond5	cyc1	blk4
exp1	s06	mp056	13	5	1	587	-1.70358	rhyme_pred	cond5	cyc2	blk4
exp1	s06	mp022	13	6	1	523	-1.91205	rhyme_pred	cond5	cyc2	blk4
exp1	s06	mp039	13	7	1	531	-1.88324	rhyme_pred	cond5	cyc2	blk4
exp1	s06	mp056	13	8	1	496	-2.01613	rhyme_pred	cond5	cyc3	blk4
exp1	s06	mp045	13	9	1	471	-2.12314	rhyme_pred	cond5	cyc2	blk4
exp1	s06	mp022	13	10	1	548	-1.82482	rhyme_pred	cond5	cyc3	blk4
exp1	s06	mp039	13	11	1	484	-2.06612	rhyme_pred	cond5	cyc3	blk4
exp1	s06	mp045	13	12	1	582	-1.71821	rhyme_pred	cond5	cyc3	blk4
exp1	s06	mp056	13	13	1	610	-1.63934	rhyme_pred	cond5	cyc4	blk4
exp1	s06	mp039	13	14	1	577	-1.7331	rhyme_pred	cond5	cyc4	blk4
exp1	s06	mp045	13	15	1	471	-2.12314	rhyme_pred	cond5	cyc4	blk4
exp1	s06	mp022	13	16	1	507	-1.97239	rhyme_pred	cond5	cyc4	blk4
exp1	s06	mp039	13	17	1	427	-2.34192	rhyme_pred	cond5	cyc5	blk4
exp1	s06	mp045	13	18	1	375	-2.66667	rhyme_pred	cond5	cyc5	blk4
exp1	s06	mp056	13	19	1	566	-1.76678	rhyme_pred	cond5	cyc5	blk4
exp1	s06	mp022	13	20	1	569	-1.75747	rhyme_pred	cond5	cyc5	blk4
exp1	s06	mp055	14	1	1	587	-1.70358	rhyme_pred	cond5	cyc1	blk4
exp1	s06	mp038	14	2	1	518	-1.9305	rhyme_pred	cond5	cyc1	blk4
exp1	s06	mp044	14	3	1	889	-1.12486	rhyme_pred	cond5	cyc1	blk4
exp1	s06	mp055	14	4	1	605	-1.65289	rhyme_pred	cond5	cyc2	blk4
exp1	s06	mp025	14	5	1	592	-1.68919	rhyme_pred	cond5	cyc1	blk4
exp1	s06	mp038	14	6	1	574	-1.74216	rhyme_pred	cond5	cyc2	blk4
exp1	s06	mp025	14	7	1	858	-1.1655	rhyme_pred	cond5	cyc2	blk4
exp1	s06	mp044	14	8	1	743	-1.3459	rhyme_pred	cond5	cyc2	blk4
exp1	s06	mp038	14	9	1	543	-1.84162	rhyme_pred	cond5	cyc3	blk4
exp1	s06	mp025	14	10	1	498	-2.00803	rhyme_pred	cond5	cyc3	blk4
exp1	s06	mp055	14	11	1	566	-1.76678	rhyme_pred	cond5	cyc3	blk4
exp1	s06	mp044	14	12	1	581	-1.72117	rhyme_pred	cond5	cyc3	blk4
exp1	s06	mp055	14	13	1	606	-1.65017	rhyme_pred	cond5	cyc4	blk4
exp1	s06	mp038	14	14	1	501	-1.99601	rhyme_pred	cond5	cyc4	blk4
exp1	s06	mp044	14	15	1	553	-1.80832	rhyme_pred	cond5	cyc4	blk4
exp1	s06	mp025	14	16	1	521	-1.91939	rhyme_pred	cond5	cyc4	blk4
exp1	s06	mp055	14	17	M	283	-3.53357	rhyme_pred	cond5	cyc5	blk4
exp1	s06	mp044	14	18	1	550	-1.81818	rhyme_pred	cond5	cyc5	blk4
exp1	s06	mp025	14	19	1	565	-1.76991	rhyme_pred	cond5	cyc5	blk4
exp1	s06	mp038	14	20	1	733	-1.36426	rhyme_pred	cond5	cyc5	blk4
exp1	s06	mp072	15	1	1	475	-2.10526	rhyme_pred	cond5	cyc1	blk4
exp1	s06	mp071	15	2	1	473	-2.11416	rhyme_pred	cond5	cyc1	blk4
exp1	s06	mp075	15	3	1	624	-1.60256	rhyme_pred	cond5	cyc1	blk4
exp1	s06	mp072	15	4	M	331	-3.02115	rhyme_pred	cond5	cyc2	blk4
exp1	s06	mp075	15	5	1	608	-1.64474	rhyme_pred	cond5	cyc2	blk4
exp1	s06	mp074	15	6	1	597	-1.67504	rhyme_pred	cond5	cyc1	blk4
exp1	s06	mp072	15	7	1	452	-2.21239	rhyme_pred	cond5	cyc3	blk4
exp1	s06	mp071	15	8	1	585	-1.7094	rhyme_pred	cond5	cyc2	blk4
exp1	s06	mp074	15	9	1	474	-2.1097	rhyme_pred	cond5	cyc2	blk4
exp1	s06	mp071	15	10	1	571	-1.75131	rhyme_pred	cond5	cyc3	blk4
exp1	s06	mp075	15	11	1	658	-1.51976	rhyme_pred	cond5	cyc3	blk4
exp1	s06	mp072	15	12	1	556	-1.79856	rhyme_pred	cond5	cyc4	blk4
exp1	s06	mp074	15	13	1	570	-1.75439	rhyme_pred	cond5	cyc3	blk4
exp1	s06	mp071	15	14	1	594	-1.6835	rhyme_pred	cond5	cyc4	blk4
exp1	s06	mp075	15	15	1	603	-1.65837	rhyme_pred	cond5	cyc4	blk4
exp1	s06	mp074	15	16	1	556	-1.79856	rhyme_pred	cond5	cyc4	blk4
exp1	s06	mp072	15	17	1	470	-2.12766	rhyme_pred	cond5	cyc5	blk4
exp1	s06	mp075	15	18	1	400	-2.5	rhyme_pred	cond5	cyc5	blk4
exp1	s06	mp071	15	19	1	596	-1.67785	rhyme_pred	cond5	cyc5	blk4
exp1	s06	mp074	15	20	1	566	-1.76678	rhyme_pred	cond5	cyc5	blk4
exp1	s06	mp068	16	1	1	685	-1.45985	rhyme_pred	cond5	cyc1	blk4
exp1	s06	mp070	16	2	1	526	-1.90114	rhyme_pred	cond5	cyc1	blk4
exp1	s06	mp078	16	3	1	747	-1.33869	rhyme_pred	cond5	cyc1	blk4
exp1	s06	mp070	16	4	1	618	-1.61812	rhyme_pred	cond5	cyc2	blk4
exp1	s06	mp067	16	5	1	536	-1.86567	rhyme_pred	cond5	cyc1	blk4
exp1	s06	mp068	16	6	1	589	-1.69779	rhyme_pred	cond5	cyc2	blk4
exp1	s06	mp078	16	7	1	694	-1.44092	rhyme_pred	cond5	cyc2	blk4
exp1	s06	mp067	16	8	1	559	-1.78891	rhyme_pred	cond5	cyc2	blk4
exp1	s06	mp070	16	9	1	525	-1.90476	rhyme_pred	cond5	cyc3	blk4
exp1	s06	mp068	16	10	M	361	-2.77008	rhyme_pred	cond5	cyc3	blk4
exp1	s06	mp067	16	11	1	519	-1.92678	rhyme_pred	cond5	cyc3	blk4
exp1	s06	mp078	16	12	1	663	-1.5083	rhyme_pred	cond5	cyc3	blk4
exp1	s06	mp067	16	13	1	563	-1.7762	rhyme_pred	cond5	cyc4	blk4
exp1	s06	mp070	16	14	1	636	-1.57233	rhyme_pred	cond5	cyc4	blk4
exp1	s06	mp068	16	15	1	526	-1.90114	rhyme_pred	cond5	cyc4	blk4
exp1	s06	mp078	16	16	1	626	-1.59744	rhyme_pred	cond5	cyc4	blk4
exp1	s06	mp067	16	17	1	511	-1.95695	rhyme_pred	cond5	cyc5	blk4
exp1	s06	mp068	16	18	1	599	-1.66945	rhyme_pred	cond5	cyc5	blk4
exp1	s06	mp070	16	19	1	599	-1.66945	rhyme_pred	cond5	cyc5	blk4
exp1	s06	mp078	16	20	1	618	-1.61812	rhyme_pred	cond5	cyc5	blk4
exp1	s07	mp055	1	1	1	534	-1.87266	unrelated	cond1	cyc1	blk1
exp1	s07	mp022	1	2	1	582	-1.71821	unrelated	cond1	cyc1	blk1
exp1	s07	mp068	1	3	1	451	-2.21729	unrelated	cond1	cyc1	blk1
exp1	s07	mp022	1	4	1	642	-1.55763	unrelated	cond1	cyc2	blk1
exp1	s07	mp075	1	5	M	0	0	unrelated	cond1	cyc1	blk1
exp1	s07	mp055	1	6	1	736	-1.3587	unrelated	cond1	cyc2	blk1
exp1	s07	mp068	1	7	1	566	-1.76678	unrelated	cond1	cyc2	blk1
exp1	s07	mp075	1	8	1	611	-1.63666	unrelated	cond1	cyc2	blk1
exp1	s07	mp022	1	9	1	562	-1.77936	unrelated	cond1	cyc3	blk1
exp1	s07	mp055	1	10	1	551	-1.81488	unrelated	cond1	cyc3	blk1
exp1	s07	mp075	1	11	1	775	-1.29032	unrelated	cond1	cyc3	blk1
exp1	s07	mp068	1	12	1	456	-2.19298	unrelated	cond1	cyc3	blk1
exp1	s07	mp075	1	13	1	531	-1.88324	unrelated	cond1	cyc4	blk1
exp1	s07	mp022	1	14	1	586	-1.70648	unrelated	cond1	cyc4	blk1
exp1	s07	mp055	1	15	1	521	-1.91939	unrelated	cond1	cyc4	blk1
exp1	s07	mp068	1	16	1	478	-2.09205	unrelated	cond1	cyc4	blk1
exp1	s07	mp075	1	17	1	710	-1.40845	unrelated	cond1	cyc5	blk1
exp1	s07	mp055	1	18	1	544	-1.83824	unrelated	cond1	cyc5	blk1
exp1	s07	mp022	1	19	1	556	-1.79856	unrelated	cond1	cyc5	blk1
exp1	s07	mp068	1	20	1	637	-1.56986	unrelated	cond1	cyc5	blk1
exp1	s07	mp038	2	1	1	632	-1.58228	unrelated	cond1	cyc1	blk1
exp1	s07	mp071	2	2	1	520	-1.92308	unrelated	cond1	cyc1	blk1
exp1	s07	mp045	2	3	M	358	-2.7933	unrelated	cond1	cyc1	blk1
exp1	s07	mp070	2	4	1	588	-1.70068	unrelated	cond1	cyc1	blk1
exp1	s07	mp071	2	5	1	506	-1.97628	unrelated	cond1	cyc2	blk1
exp1	s07	mp038	2	6	1	534	-1.87266	unrelated	cond1	cyc2	blk1
exp1	s07	mp045	2	7	1	670	-1.49254	unrelated	cond1	cyc2	blk1
exp1	s07	mp071	2	8	1	427	-2.34192	unrelated	cond1	cyc3	blk1
exp1	s07	mp070	2	9	1	678	-1.47493	unrelated	cond1	cyc2	blk1
exp1	s07	mp038	2	10	1	547	-1.82815	unrelated	cond1	cyc3	blk1
exp1	s07	mp045	2	11	1	583	-1.71527	unrelated	cond1	cyc3	blk1
exp1	s07	mp070	2	12	1	577	-1.7331	unrelated	cond1	cyc3	blk1
exp1	s07	mp071	2	13	1	432	-2.31481	unrelated	cond1	cyc4	blk1
exp1	s07	mp045	2	14	1	639	-1.56495	unrelated	cond1	cyc4	blk1
exp1	s07	mp070	2	15	1	545	-1.83486	unrelated	cond1	cyc4	blk1
exp1	s07	mp038	2	16	1	659	-1.51745	unrelated	cond1	cyc4	blk1
exp1	s07	mp045	2	17	1	606	-1.65017	unrelated	cond1	cyc5	blk1
exp1	s07	mp070	2	18	1	523	-1.91205	unrelated	cond1	cyc5	blk1
exp1	s07	mp071	2	19	1	580	-1.72414	unrelated	cond1	cyc5	blk1
exp1	s07	mp038	2	20	1	619	-1.61551	unrelated	cond1	cyc5	blk1
exp1	s07	mp056	3	1	1	638	-1.5674	unrelated	cond1	cyc1	blk1
exp1	s07	mp078	3	2	1	675	-1.48148	unrelated	cond1	cyc1	blk1
exp1	s07	mp025	3	3	1	693	-1.443	unrelated	cond1	cyc1	blk1
exp1	s07	mp056	3	4	1	720	-1.38889	unrelated	cond1	cyc2	blk1
exp1	s07	mp072	3	5	1	546	-1.8315	unrelated	cond1	cyc1	blk1
exp1	s07	mp078	3	6	1	669	-1.49477	unrelated	cond1	cyc2	blk1
exp1	s07	mp072	3	7	1	585	-1.7094	unrelated	cond1	cyc2	blk1
exp1	s07	mp025	3	8	1	602	-1.66113	unrelated	cond1	cyc2	blk1
exp1	s07	mp078	3	9	1	685	-1.45985	unrelated	cond1	cyc3	blk1
exp1	s07	mp072	3	10	1	718	-1.39276	unrelated	cond1	cyc3	blk1
exp1	s07	mp056	3	11	1	779	-1.2837	unrelated	cond1	cyc3	blk1
exp1	s07	mp025	3	12	M	0	0	unrelated	cond1	cyc3	blk1
exp1	s07	mp056	3	13	1	819	-1.221	unrelated	cond1	cyc4	blk1
exp1	s07	mp078	3	14	1	728	-1.37363	unrelated	cond1	cyc4	blk1
exp1	s07	mp025	3	15	1	704	-1.42045	unrelated	cond1	cyc4	blk1
exp1	s07	mp072	3	16	1	598	-1.67224	unrelated	cond1	cyc4	blk1
exp1	s07	mp056	3	17	1	585	-1.7094	unrelated	cond1	cyc5	blk1
exp1	s07	mp025	3	18	1	736	-1.3587	unrelated	cond1	cyc5	blk1
exp1	s07	mp072	3	19	1	605	-1.65289	unrelated	cond1	cyc5	blk1
exp1	s07	mp078	3	20	1	738	-1.35501	unrelated	cond1	cyc5	blk1
exp1	s07	mp067	4	1	1	726	-1.37741	unrelated	cond1	cyc1	blk1
exp1	s07	mp044	4	2	1	674	-1.48368	unrelated	cond1	cyc1	blk1
exp1	s07	mp039	4	3	1	580	-1.72414	unrelated	cond1	cyc1	blk1
exp1	s07	mp067	4	4	1	548	-1.82482	unrelated	cond1	cyc2	blk1
exp1	s07	mp039	4	5	1	590	-1.69492	unrelated	cond1	cyc2	blk1
exp1	s07	mp074	4	6	1	596	-1.67785	unrelated	cond1	cyc1	blk1
exp1	s07	mp067	4	7	1	560	-1.78571	unrelated	cond1	cyc3	blk1
exp1	s07	mp044	4	8	1	702	-1.4245	unrelated	cond1	cyc2	blk1
exp1	s07	mp074	4	9	1	642	-1.55763	unrelated	cond1	cyc2	blk1
exp1	s07	mp044	4	10	1	750	-1.33333	unrelated	cond1	cyc3	blk1
exp1	s07	mp039	4	11	1	533	-1.87617	unrelated	cond1	cyc3	blk1
exp1	s07	mp067	4	12	1	653	-1.53139	unrelated	cond1	cyc4	blk1
exp1	s07	mp074	4	13	1	613	-1.63132	unrelated	cond1	cyc3	blk1
exp1	s07	mp044	4	14	1	706	-1.41643	unrelated	cond1	cyc4	blk1
exp1	s07	mp039	4	15	1	547	-1.82815	unrelated	cond1	cyc4	blk1
exp1	s07	mp074	4	16	1	722	-1.38504	unrelated	cond1	cyc4	blk1
exp1	s07	mp067	4	17	1	617	-1.62075	unrelated	cond1	cyc5	blk1
exp1	s07	mp039	4	18	1	459	-2.17865	unrelated	cond1	cyc5	blk1
exp1	s07	mp044	4	19	1	611	-1.63666	unrelated	cond1	cyc5	blk1
[truncated: 17,841 more rows]

## Sheet: notes
ACC	1: correct; 0: incorrect; N: no response; M: mistrigger; -2: technical error
RT	naming latency (ms)
invRT	= -1000/RT
context	onset_pred: predictable onset repetition; rhyme_pred: predictable rhyme repetition; distributed: distributed segmental overlap; onset_unpred: unpredictable onset repetition; rhyme_unpred: unpredictable rhyme repetition; unrelated: unrelated control
cond	cond1: unrelated (U); cond2: unpredictable onset repetition (O); cond3: unpredictable rhyme repetition (R); cond4: predictable onset repetition (PO); cond5: predictable rhyme repetition (PR)
cyc	cyc1 ~ cyc5: Cycle 1 ~ Cycle 5
ord	blk1 ~ blk5: Superblock 1 ~ Superblock 5
